# Supplementary material for: Identification of eight QTL controlling multiple yield components in a German multi-parental wheat population, including Rht24, WAPO-A1, WAPO-B1 and genetic loci on chromosomes 5A and 6A
Source: Theor Appl Genet. 2021 Mar 12;134(5):1435–54. doi: 10.1007/s00122-021-03781-7 (PMC8081691; doi:10.1007/s00122-021-03781-7)
Supplement: Supplementary file 11 — Supplementary Table 4. Protein sequences from plant species with sequenced genomes identified as ‘orthologues’ of WAPO-A1/-B1 in Ensembl Plants, and used for sequence alignments and analysis of conserved domains. Proteins were excluded if they had deletions within the investigated regions, or if they had sequence similarity with WAPO-A1/-B1 of < 20%. Where more than one protein sequence was identified in a given species, only the most similar to WAPO-A1/-B1 was used here (*except for polyploid Triticum species, where all sequences identified as ‘orthologues’ were included). †Not used in the Weblogo for the WAPO-A1 D384/N amino acid substitution, due to misalignments within the analysed region. (DOCX 21 kb) [file 122_2021_3781_MOESM11_ESM.xlsx]

## Sheet: Supplementary Table 4
	RILs	EL_UK17	EW_UK17	NFSP_UK17	NISP_UK17	totNSP_UK17	NS/NE_UK17	WS/EW_UK17	SA_UK17	SWI_UK17	SL_UK17	FFD_UK17	SL/SWI_UK17	FT_UK17	HT_UK17	TGW_UK17	EL_UK18	EW_UK18	NFSP_UK18	NISP_UK18	totNSP_UK18	NS/NE_UK18	WS/EW_UK18	SA_UK18	SWI_UK18	SL_UK18	FFD_UK18	SL/SWI_UK18	FT_UK18	HT_UK18	TGW_UK18	EL_DE18	EW_DE18	NFSP_DE18	NISP_DE18	totNSP_DE18	NS/NE_DE18	WS/EW_DE18	SA_DE18	SWI_DE18	SL_DE18	FFD_DE18	SL/SWI_DE18	FT_DE18	HT_DE18	TGW_DE18	EL_meta	EW_meta	NFSP_meta
466	BMW2001	10.37	2.5	20.57	2.573	23.06	51.82	8.214	16.21	3.525	6.24	2.444	1.761	26.45	91.93	40.19	10.25	2.499	18.32	2.182	18.71	33.9	7.524	18.61	3.758	6.556	2.779	1.745	27	90.13	51.95	8.808	3.15	16.7	1.11	17.87	47.2	7.889	18.27	3.78	6.67	2.876	1.765	22.36	82.82	52.55	9.81	2.716	18.53
472	BMW2002	10.47	2.746	21.28	3.017	24.28	43.84	8.336	19.92	3.891	6.835	2.621	1.752	25.95	95.68	52.29	10.98	3.028	20.66	1.913	21.21	41.6	7.776	20.79	3.977	6.908	2.768	1.737	28.5	93.6	58.39	8.633	2.89	18.29	1.59	19.74	41.8	8.01	18.92	3.89	6.7	2.92	1.722	23.02	82.55	55.25	10.03	2.888	20.08
478	BMW2003	9.97	2.784	20.96	1.424	21.91	55.21	8.037	16.57	3.636	5.967	2.444	1.642	29.01	97.02	39.95	9.79	2.815	19.08	1.131	19.16	46.55	8.07	17.55	3.798	6.142	2.719	1.617	31.5	90.78	47.68	8.205	2.94	18.28	0.74	19.06	49.85	7.878	15.84	3.71	5.93	2.927	1.598	26.02	84.53	46.37	9.32	2.846	19.44
484	BMW2004	10.48	2.099	19.19	4.068	23.3	37.45	7.984	17.14	3.648	6.232	2.624	1.711	26.11	105.77	44.78	11.43	2.276	19.66	2.603	20.04	36.25	7.21	16.51	3.606	6.084	2.654	1.687	27	99.29	43.05	8.745	3.33	17.75	2.49	20.35	48.55	8.225	19.82	4.11	6.82	2.861	1.659	21.34	85.91	56.71	10.22	2.568	18.87
490	BMW2005	9.92	1.911	18.74	2.595	21.41	40.13	7.666	15.47	3.41	5.948	2.355	1.743	25.51	90.13	35.91	9.57	1.694	17.3	2.294	17.56	29.95	9.394	15.33	3.476	5.823	2.446	1.675	27.5	90.13	36.79	8.186	2.99	16.84	1.14	17.81	49.15	7.973	16.84	3.7	6.29	2.874	1.7	21.35	74.97	48.4	9.23	2.198	17.63
496	BMW2006	10.32	2.352	20.27	3.296	23.51	38.61	8.294	19.06	3.707	6.824	2.647	1.846	25.01	102.68	49.63	11.64	2.99	20.47	1.534	20.94	34.55	7.912	NA	4.099	7.001	2.752	1.708	26	113.92	60.5	9.101	2.94	18.12	2.07	20.2	38.65	7.946	19.74	3.94	6.87	3.057	1.744	20.64	87.28	60.35	10.35	2.761	19.62
502	BMW2007	9.91	2.141	20.1	2.837	22.88	48.89	8.252	16.23	3.333	6.526	2.226	1.972	25.09	96.61	35.75	9.66	1.937	19.31	2.881	19.7	38.28	7.275	16.22	3.359	6.449	2.273	1.92	26	93.82	37.03	7.458	3.06	18.09	2.31	20.39	44.2	8.163	18.4	3.85	6.59	3.067	1.712	20.59	87.59	56.43	9.01	2.379	19.17
508	BMW2008	10.14	2.506	20.44	2.325	22.74	52.81	8.271	17.08	3.415	6.708	2.293	1.978	25	95.86	39.34	8.86	2.469	17.51	3.041	17.99	39.2	8.159	19.03	3.652	6.842	2.713	1.873	26.5	95.48	52.07	7.361	3.1	17	2.21	19.19	45.9	8.371	19.62	3.94	6.94	2.89	1.761	21.43	89.77	56.7	8.79	2.692	18.32
514	BMW2009	9.86	2.134	19.42	1.661	21.06	43.22	8.236	16.64	3.54	6.182	2.461	1.759	25.91	101.71	41.02	10.11	2.369	18.13	1.393	18.3	38.95	7.926	18.04	3.76	6.372	2.736	1.695	28.5	97.77	49.42	8.111	2.91	16.52	0.69	17.13	42.4	8.034	18.19	3.92	6.43	3.025	1.64	21.17	90.36	55.02	9.36	2.471	18.02
520	BMW2012	9.38	1.98	19.61	1.729	21.23	41.76	8.08	16.39	3.451	6.217	2.344	1.798	25.82	98.72	38.8	8.77	1.723	16.75	2.662	17.89	26.3	7.213	17.92	3.76	6.271	2.755	1.668	26	98.36	49.32	7.753	2.8	17.03	0.87	17.98	41.4	7.95	17.94	3.86	6.41	2.999	1.661	21.11	83.87	53.81	8.63	2.168	17.8
526	BMW2013	10.31	2.791	22.8	1.145	23.95	54.76	8.272	17.43	3.616	6.424	2.425	1.777	26.54	102.53	42.29	9.62	2.451	20.24	1.801	20.61	38.2	7.532	18.15	3.73	6.368	2.667	1.707	31	100.39	48.21	8.053	3.09	19.47	0.81	20.26	52.1	8.172	16.94	3.66	6.39	2.857	1.746	22.5	86.34	48.39	9.33	2.777	20.84
532	BMW2015	12.49	2.711	22.64	1.391	24.04	58.17	7.81	16.45	3.37	6.497	2.231	1.923	27.52	99.31	37.11	11.87	3.172	19.77	1.083	19.93	52	7.644	17.91	3.632	6.502	2.592	1.79	29.5	99.17	47.22	9.322	2.99	17.67	0.77	18.51	48.05	7.833	16.91	3.72	6.27	2.9	1.685	23.57	91.79	49.04	11.23	2.958	20.03
544	BMW2018	8.83	2.164	20.02	1.366	21.43	44.81	8.094	16.9	3.439	6.433	2.309	1.873	28.11	107.57	39.07	8.12	2.35	16.91	2.032	17.91	38.95	8.545	17.63	3.567	6.549	2.672	1.836	28.5	98.96	45.77	6.193	3.04	16.39	1.04	17.47	45.85	8.148	18.23	3.78	6.64	2.964	1.757	22.84	87.85	54.04	7.71	2.518	17.77
550	BMW2020	11.48	2.855	22.89	1.734	24.58	61	7.961	16.54	3.44	6.384	2.272	1.859	26.92	99.79	37.67	11.35	2.913	20.32	2.265	20.7	46.35	8.086	18.87	3.821	6.543	2.77	1.712	30.5	100.11	52.26	9.273	3.28	19.61	1	20.74	48.5	8.061	18.21	3.88	6.46	2.993	1.665	22.58	94.54	54.51	10.7	3.016	20.94
556	BMW2022	12.2	2.553	20.65	2.115	22.81	54.57	7.78	16.32	3.5	6.214	2.224	1.776	23.94	89.07	36.47	11.97	2.779	19.95	0.955	20.02	49.5	7.821	17.3	3.721	6.156	2.528	1.654	26.5	89.19	43.17	9.744	3.21	16.85	1.62	18.46	51.95	8.047	17.07	3.8	6.2	2.914	1.632	18.1	82.63	49.74	11.3	2.847	19.15
562	BMW2023	9.96	2.345	20.23	2.25	22.48	40.98	7.984	15.98	3.45	6.065	2.357	1.765	26.09	100.42	37.7	8.81	2.595	16.4	2.372	NA	40.65	7.814	18.83	3.774	6.55	2.759	1.736	27.5	91.27	52.14	7.772	2.97	17.32	1.09	18.39	44.8	8.374	18.4	3.87	6.53	2.999	1.687	22.59	75.96	55.19	8.85	2.637	17.98
568	BMW2024	10.31	2.72	19.82	1.838	21.67	50.02	7.99	17.6	3.597	6.534	2.46	1.825	26	90.63	43.51	9.82	2.534	18.23	1.787	18.34	41.05	7.833	17.82	3.609	6.588	2.6	1.825	28.5	95.57	46.82	8.516	3.09	17.33	1.17	18.59	47	8.165	17.87	3.83	6.45	3.001	1.684	22.13	86.22	53.63	9.55	2.781	18.46
574	BMW2025	11.91	2.966	21.14	3.441	24.59	47.36	8.03	20.08	3.795	7.055	2.495	1.866	25.53	108.24	49.69	11.88	3.048	19.19	3.538	19.66	33.45	7.69	NA	4.049	7.132	2.933	1.761	26	103.02	63.02	9.781	3.06	18.43	2.85	21.18	37.45	7.82	21.41	4.12	7.17	2.977	1.74	20.95	94.15	63.74	11.19	3.025	19.59
580	BMW2026	10.92	2.56	20.32	2.412	22.72	48.91	8.265	17.09	3.591	6.299	2.545	1.758	24.95	105.45	43.33	11.35	3.416	19.62	1.492	19.99	44.15	7.654	19.75	3.936	6.62	2.93	1.682	26	108.09	58.19	8.059	2.67	17.93	1.77	19.66	40.25	8.004	17.66	3.87	6.28	3.025	1.623	20.49	95.54	53.43	10.11	2.882	19.29
586	BMW2027	10.69	2.35	20.26	3.17	23.4	47.99	8.02	15.89	3.573	5.776	2.463	1.61	25.5	84.5	38.58	10.86	2.148	19.9	2.439	20.72	43.45	7.372	14.99	3.552	5.581	2.514	1.571	28.5	77.13	37.77	8.691	3.17	19.42	1.15	20.48	62.7	7.924	14.56	3.5	5.75	2.747	1.643	22.1	78.77	40	10.08	2.556	19.86
592	BMW2028	9.34	2.553	22.32	2.934	25.21	58.85	8.479	15.19	3.413	5.941	2.397	1.749	26.92	95.58	36.13	9.62	3.169	21.61	1.539	21.96	55.2	7.711	17.14	3.701	6.142	2.644	1.66	28	98.15	45.11	7.64	3.06	19.53	1.65	21.22	51.95	7.873	15.88	3.65	6.02	2.922	1.649	22.42	89.63	46.4	8.87	2.927	21.15
598	BMW2029	10.53	2.034	19.44	3.569	23.05	44.24	8.064	16.18	3.355	6.451	2.251	1.928	24.46	85.89	36.46	11.59	2.77	20.12	1.52	20.2	50.5	7.608	16.49	3.449	6.405	2.514	1.857	28.5	81.17	41.52	9.048	3.13	17.92	1.86	19.81	44.9	8.006	17.99	3.82	6.46	3.094	1.691	22.02	78.16	55.66	10.39	2.645	19.16
604	BMW2030	10.96	1.845	19.97	2.548	22.58	38.19	7.622	15.82	3.343	6.167	2.314	1.852	25.41	83.08	36.66	11.88	2.549	19.78	1.457	20.4	37.7	7.256	17.6	3.703	6.236	2.664	1.684	26.5	80.42	45.42	9.461	3.27	18.47	1.74	20.2	51.35	7.985	17.01	3.71	6.27	2.983	1.69	21.79	71.64	50.74	10.77	2.555	19.41
610	BMW2031	11.04	2.498	21.1	4.135	25.13	46.16	8.231	17.49	3.585	6.543	2.531	1.82	29.3	99	44.06	10.84	3.015	20	3.748	20.52	46.4	7.899	17.96	3.685	6.492	2.793	1.762	28.5	105.73	50.76	9.144	3.04	17.95	2.23	20.19	45.9	7.688	17.49	3.71	6.54	2.89	1.763	22.7	89.18	50.54	10.34	2.851	19.68
616	BMW2032	9.96	2.011	20.79	3.766	24.54	41.43	8.128	16.72	3.311	6.76	2.364	2.041	26.06	100.71	39.46	10.26	2.222	20.48	1.879	20.62	32.85	7.258	18.21	3.631	6.631	2.711	1.826	28.5	101	50.04	8.192	2.8	19.14	1.69	20.86	42.35	8.107	18	3.74	6.63	2.982	1.773	22.2	87.56	53.68	9.47	2.344	20.14
622	BMW2033	9.6	2.063	21.29	2.041	23.34	49.02	7.978	15.2	3.23	6.298	2.2	1.944	26.52	85.81	33.51	8.4	1.941	18.99	1.624	19.33	36.25	7.752	16.63	3.49	6.337	2.518	1.816	28.5	92.1	41.74	7.488	2.77	19.42	1.6	20.9	46	8.069	16.75	3.61	6.45	2.888	1.787	22.18	83.49	48.38	8.5	2.258	19.9
628	BMW2034	10.65	2.56	20.75	1.514	22.3	47.53	8.258	18.35	3.542	6.843	2.429	1.93	27.39	94.97	44.54	10.22	2.431	19.04	2.064	19.7	42.05	7.658	18.07	3.526	6.768	2.552	1.919	30	96.7	45.75	8.533	2.89	17.64	1.36	18.99	45.8	8.166	18.05	3.65	6.85	2.851	1.877	21.46	83.39	51.46	9.8	2.627	19.14
640	BMW2036	10.18	2.326	21.38	1.981	23.33	53.56	7.917	15.31	3.256	6.236	2.218	1.923	23.28	86.75	34.1	10.43	3.361	20.96	0.823	21.49	58.65	7.513	17.34	3.608	6.387	2.487	1.77	23.5	88.05	43.38	7.726	3.23	18.51	1.54	20.08	51	8.223	17.44	3.8	6.34	2.979	1.668	18.45	74.13	51.95	9.45	2.972	20.28
646	BMW2037	11.73	2.585	21.83	3.104	24.81	52.77	8.219	16.92	3.477	6.449	2.382	1.85	24	100.12	40.72	11.9	2.11	20.21	2.597	20.59	35.25	7.355	16.69	3.568	6.176	2.605	1.731	29	101.19	43.64	9.195	3.07	19.97	1.42	21.3	49.15	8.081	16.94	3.72	6.28	2.976	1.688	21.57	92.43	50.42	10.94	2.588	20.67
652	BMW2038	10.34	2.924	20.21	1.491	21.65	58.86	8.262	16.87	3.507	6.349	2.428	1.812	24.08	92.24	41.38	9.94	2.685	17.27	1.47	17.55	45.5	7.852	17.09	3.644	6.287	2.686	1.725	26	92.42	46	7.932	3.06	16.83	1.07	17.96	52.65	7.961	15.5	3.59	6.02	2.982	1.677	20.58	80.39	46.22	9.4	2.89	18.1
658	BMW2039	10.06	1.7	21.1	3.536	24.59	42.94	7.004	14.35	3.074	6.294	1.918	2.042	28.44	87.45	27.13	10.86	2.837	21.84	2.011	22.01	53.1	7.533	17.17	3.491	6.527	2.421	1.87	32.5	82.56	41.45	8.302	3.2	19.61	2.22	21.83	49	7.956	17.61	3.69	6.54	2.951	1.772	23.38	79.01	51.96	9.74	2.579	20.85
664	BMW2041	11.11	2.634	23.93	2.106	25.96	53.59	8.372	17.42	3.543	6.594	2.346	1.876	26.89	113.57	41.36	10.46	3.017	21.16	1.973	21.83	45.45	8.063	19.26	3.856	6.621	2.714	1.717	29	101.96	51.85	8.415	2.92	19.56	1.74	21.39	45.7	8.26	17.73	3.83	6.37	2.988	1.663	23.2	94.11	52.97	10	2.857	21.55
670	BMW2042	9.87	1.671	18.34	2.091	20.44	36.61	7.88	16.02	3.348	6.437	2.21	1.933	29.03	94.24	35.7	8.86	1.737	16.24	3.26	17.09	31.9	7.72	16.78	3.462	6.431	2.625	1.858	NA	89.45	43.54	8.567	2.81	17.8	0.58	18.41	44.35	7.968	17.42	3.71	6.42	2.893	1.73	23.93	81.83	50.4	9.1	2.073	17.46
676	BMW2043	10.46	2.144	19.84	3.196	23.04	37.07	8.196	17.9	3.697	6.425	2.625	1.736	25.88	112.67	46.83	10.94	2.038	18.55	3.04	18.91	27.65	7.31	18.47	3.764	6.53	2.896	1.735	28	102.34	53	9.299	2.62	17.47	2.25	19.69	36.25	7.943	18.15	3.87	6.52	3.158	1.685	21.92	95.85	57.32	10.23	2.267	18.62
682	BMW2044	10.82	1.896	19.32	2.725	22.01	40.36	7.601	16.5	3.475	6.283	2.168	1.807	23.94	104.35	35.73	9.72	1.474	17.26	3.491	17.4	36.05	7.625	14.34	3.168	6.017	2.088	1.899	29.5	80.64	29.82	8.454	3.42	17.11	1.2	18.25	52	7.982	18.32	3.82	6.58	2.868	1.723	21.98	80.94	52.55	9.66	2.263	17.9
688	BMW2045	9.23	NA	18.31	3.868	22.22	28.6	7.868	15.15	3.269	6.141	2.253	1.879	24.63	97.97	34.26	9.02	1.436	16.94	4.247	17.46	26.63	NA	13.93	3.122	6.037	2.078	1.934	27.5	88.51	29.62	7.797	2.89	17.31	1.84	19.12	45.15	8.1	17.65	3.83	6.34	2.922	1.655	20.79	81.36	51.57	8.68	2.163	17.52
694	BMW2046	10.49	1.99	20.08	3.12	23.18	49.93	8.393	15.86	3.292	6.336	2.161	1.938	25.35	99.38	34.76	10.76	2.001	18.28	3.408	18.74	31.69	7.137	17.5	3.642	6.385	2.71	1.753	27.5	98.78	46.98	8.726	3.07	17.18	2.29	19.57	43	8.147	19.08	3.95	6.62	3.05	1.676	22.4	85.77	58.19	9.99	2.354	18.51
700	BMW2047	10.06	1.683	19.99	2.204	22.26	44.57	7.757	14.4	3.164	6.036	2.015	1.911	26.64	89.19	29.16	10.21	1.974	19.34	1.577	19.45	42.5	7.468	14.78	3.273	5.973	2.198	1.825	30.5	88.36	31.89	8.506	3.29	18.06	0.25	18.29	56.4	8.043	16.45	3.7	6.13	2.849	1.657	24.38	78.44	46.87	9.59	2.316	19.13
706	BMW2048	9.72	2.25	19.78	2.512	22.4	50.7	8.2	16.38	3.397	6.394	2.224	1.889	27.01	95.47	35.92	9.77	2.644	19.12	1.983	19.21	48.65	7.859	17.18	3.59	6.341	2.452	1.766	29	95.55	41.66	8.207	3	18.34	0.94	19.26	49.05	8.077	17.73	3.78	6.46	2.792	1.709	23.01	86.01	49.5	9.23	2.631	19.08
712	BMW2050	10.69	2.264	21	3.09	24.03	43.68	7.932	16.82	3.46	6.256	2.417	1.815	22.91	102.41	41.45	10.72	3.529	21.81	1.102	22.1	53.35	7.766	18.64	3.798	6.498	2.761	1.711	23	104.38	52.2	7.442	3.11	19.19	2.09	21.31	47.7	8.154	18.09	3.84	6.52	2.945	1.698	19.98	76.88	53.27	9.62	2.968	20.67
718	BMW2051	13.2	2.508	21.21	2.862	23.99	51.16	7.871	17.28	3.395	6.638	2.232	1.955	27.91	102.21	38.66	12.74	2.972	20.25	2.186	20.53	45.4	7.723	19.16	3.681	6.883	2.568	1.87	32	97.07	48.41	10.322	3.09	19.15	0.8	19.94	42.3	7.78	18.98	3.83	6.82	2.988	1.781	26.11	88.33	56.72	12.09	2.857	20.2
724	BMW2052	10.73	1.89	22.32	2.478	24.82	40.93	7.661	15.27	3.35	5.981	2.322	1.796	27.65	104.52	35.17	9.91	1.642	19.22	3.84	19.4	31.2	7.268	15.13	3.358	6.072	2.42	1.808	28.5	95.37	36.28	8.735	3.11	20.23	0.85	21.14	51.8	8.074	16.87	3.73	6.27	2.876	1.681	23.48	90.63	48.52	9.79	2.214	20.59
730	BMW2054	9.92	1.701	22.17	2.63	24.76	43.15	7.682	14.36	3.144	6.019	2.088	1.913	26.83	102.33	29.6	9.05	1.464	20.03	2.642	20.26	33.7	7.16	14.15	3.187	5.962	2.162	1.871	30	91.02	31.03	7.397	3.14	19.99	1.12	21.1	50.85	7.997	16.87	3.68	6.32	2.921	1.717	22.56	88.15	49.28	8.79	2.102	20.73
736	BMW2055	12.31	2.837	24.22	1.708	25.98	57	6.79	16.12	3.407	6.301	2.213	1.851	25.63	94.56	35.95	10.87	2.496	20.68	2.757	21.29	42.2	7.62	16.86	3.554	6.378	2.6	1.795	28.5	94.03	44.4	8.852	3.33	19.95	2.06	21.96	54.05	8.072	16.73	3.71	6.27	2.973	1.69	22.55	83.17	49.74	10.68	2.888	21.62
742	BMW2056	10.15	1.613	18.98	2.816	21.84	37.95	7.965	16.22	3.279	6.475	2.103	1.98	26.97	97.29	33.5	9.94	1.799	17.11	3.208	17.39	36.25	7.901	16.76	3.397	6.517	2.387	1.918	29	84.95	39.73	7.961	2.94	16.32	1.61	18.05	48.7	8.177	18.29	3.69	6.77	2.708	1.835	21.89	82.31	49.53	9.35	2.117	17.47
748	BMW2058	10.71	1.986	20.34	2.08	22.45	54.88	7.496	14.69	3.051	6.399	1.84	2.097	26.01	92.26	26.7	10.75	2.733	19.46	1.042	19.75	57.45	7.561	15.43	3.277	6.199	2.332	1.892	28	86.26	36.04	8.478	3.14	17.66	1.19	18.85	56.3	7.758	16.66	3.53	6.59	2.592	1.867	22.31	74.93	43.18	9.98	2.62	19.15
754	BMW2059	11.36	2.617	20	3.404	23.45	39.82	7.831	19.02	3.834	6.674	2.701	1.738	24.94	118.5	51.4	10.58	2.193	17.82	3.019	18.54	31.4	6.793	17.96	3.734	6.384	2.743	1.71	24	106.42	48.98	8.984	3.13	17.6	1.47	19.07	42.95	7.527	18.97	3.94	6.75	2.887	1.713	18.94	82.96	54.77	10.31	2.647	18.47
760	BMW2060	10.8	2.138	21.94	3.004	25.01	50.77	8.033	15.05	3.295	5.994	2.234	1.824	26.14	95.69	33.89	9.99	2.091	20.6	2.759	20.85	46.25	7.746	14.77	3.322	5.847	2.349	1.76	30.5	91.5	33.55	8.487	2.93	19.17	1.59	20.72	48.3	7.863	16.34	3.64	6.18	2.918	1.698	22.4	79.71	47.68	9.76	2.386	20.57
766	BMW2061	12.15	3.014	20.78	1.747	22.53	46.24	8.323	18.46	3.659	6.553	2.439	1.789	27	106.66	44.99	12.66	3.084	20.15	0.993	20.4	62.3	8.01	16.13	3.496	6.011	2.467	1.719	29	95.28	40.5	10.065	3.53	17.27	0.69	17.99	56.1	7.938	17.05	3.73	6.26	2.935	1.678	22.49	92.86	50.05	11.63	3.209	19.4
772	BMW2062	10.66	2.954	20.71	1.809	22.51	64.14	8.266	16.17	3.311	6.383	2.334	1.916	25.36	91.77	37.44	10.22	2.194	18.68	1.408	18.84	45.3	7.494	15.94	3.313	6.28	2.349	1.896	27	76.95	37.16	8.16	2.53	16.41	1.78	18.15	38.9	7.933	17.18	3.68	6.53	3.019	1.774	21.94	70.29	51.87	9.68	2.559	18.6
778	BMW2063	9.35	2.845	19.32	3.319	22.61	47.51	8.227	18.26	3.758	6.449	2.696	1.713	25.96	103.88	49.31	10	3.138	18.55	2.575	18.65	48	7.875	18.63	3.807	6.48	2.768	1.702	24.5	104.97	52.09	7.903	3.1	16.88	2.12	19.08	45.85	7.735	17.47	3.79	6.35	2.997	1.675	22.59	88.36	52.36	9.08	3.028	18.25
790	BMW2065	11.7	3.019	23.45	2.23	25.65	59.57	8.137	17.45	3.482	6.791	2.382	1.947	26.09	108.11	41.97	11.93	3.455	21.83	1.765	21.99	51.95	7.858	19.56	3.786	6.864	2.656	1.813	30.5	111.26	52.59	9.465	3.43	19.94	1.52	21.39	53.25	7.796	17.31	3.62	6.63	2.89	1.831	22.47	92.7	50.02	11.03	3.301	21.74
796	BMW2066	10.89	2.23	20.69	3.129	23.9	54.2	8.198	15	3.257	6.078	2.248	1.876	26.12	88.37	33.84	11.42	2.8	20.25	1.697	20.57	51	7.35	16.04	3.456	6.134	2.577	1.775	27.5	87.68	41.35	9.094	2.81	17.38	2.16	19.48	51.95	8.046	15.22	3.55	5.92	2.852	1.668	22.1	81.28	43.4	10.47	2.613	19.44
802	BMW2068	10.06	2.829	21.09	1.035	22.09	53.12	8.167	17.62	3.579	6.546	2.477	1.83	24.86	92.33	43.57	9.29	2.725	18.96	1.133	19.11	43.35	7.666	17.65	3.696	6.391	2.792	1.729	28.5	87.51	49.02	7.613	3.37	18.55	0.54	19.07	52.95	7.967	17.1	3.71	6.39	2.953	1.722	22.02	74.56	50.5	8.99	2.975	19.53
808	BMW2069	10.45	2.871	21.88	1.778	23.62	54.65	8.131	17.36	3.569	6.513	2.459	1.841	26.64	105.19	42.57	9.79	3.249	20.03	1.417	20.14	45.6	7.435	18.63	3.798	6.512	2.731	1.715	27.5	102.32	50.52	7.935	3.2	18.27	0.64	18.95	48.25	7.688	17.55	3.75	6.49	2.899	1.731	22.2	81.91	50.88	9.39	3.107	20.06
814	BMW2071	10.93	3.254	22.61	NA	23.1	61.62	8.051	17.15	3.618	6.407	2.48	1.775	29.48	108	42.54	10.22	3.529	21.43	0.967	21.59	58.65	8.148	17.64	3.677	6.437	2.707	1.751	NA	111.07	47.78	8.384	3.4	19.81	0.17	19.9	51.7	7.897	18.67	3.98	6.6	2.788	1.658	27.04	98.77	52.06	9.84	3.394	21.28
826	BMW2073	10.92	3.016	23.06	0.911	23.89	62.82	8.084	15.61	3.534	5.987	2.488	1.691	25.5	90.92	38.96	9.63	2.835	20	1.745	20.48	52.25	7.942	15.64	3.546	5.878	2.655	1.658	27	82.75	41.85	7.792	3.11	19.02	0.55	19.51	53.95	7.746	15.61	3.68	6	2.854	1.63	23.33	67.12	44.55	9.45	2.987	20.69
838	BMW2075	10.73	2.178	20.56	3.551	24.16	38.36	7.761	17.5	3.622	6.416	2.508	1.765	25.55	100.74	44	10.87	2.681	19.07	3.686	19.75	40.35	7.807	18.95	3.775	6.597	2.746	1.748	33	99.96	52.08	9.237	3.37	18.66	1.28	20.02	50.2	7.887	18.05	3.83	6.48	2.924	1.692	25.02	88.91	52.77	10.28	2.743	19.43
844	BMW2077	10.69	3.031	21.19	2.004	23.19	60.12	8.457	17.32	3.585	6.345	2.461	1.766	25.37	107.09	42.81	10.86	3.853	21.04	1.108	21.4	61.15	7.907	16.93	3.699	6.08	2.726	1.644	27.5	101.44	46.1	8.498	2.86	19.09	1.96	21.07	51.95	7.773	14.54	3.6	5.68	2.957	1.578	21.97	89.07	42.99	10.02	3.248	20.44
850	BMW2080	10.84	2.598	20.17	4.448	24.49	58.64	8.345	16	3.466	6.213	2.3	1.788	26.93	83.43	36.67	10.87	2.768	20.06	2.933	20.2	59.4	7.603	15.39	3.38	6.081	2.245	1.799	31.5	85.55	34.63	8.986	3.38	18.33	1.81	20.15	55.4	7.982	16.9	3.77	6.18	2.882	1.639	23.95	73.16	48.71	10.23	2.915	19.52
856	BMW2081	11.79	3.31	22.61	1.576	24.16	75.34	8.045	16.16	3.347	6.314	2.186	1.887	27.83	89.94	35.52	11.46	3.082	20.97	1.586	21.04	64.7	7.677	15.75	3.307	6.327	2.262	1.913	31.5	87.05	35.28	9.226	3.57	17.92	0.82	18.84	61.75	7.98	16.45	3.62	6.25	2.815	1.727	23.46	82.4	46.31	10.83	3.321	20.5
862	BMW2082	10.99	1.771	21.57	2.485	24.07	49.05	7.502	13.74	3.221	5.72	2.007	1.785	28.92	89.06	27.37	9.54	1.768	19.04	3.565	19.35	44.15	7.68	13.72	3.212	5.723	2.214	1.782	33	82.92	29.75	8.738	3.5	20.08	0.75	20.81	63.3	7.863	15.57	3.63	5.96	2.791	1.642	24.49	82.29	43.46	9.76	2.346	20.23
868	BMW2083	10.56	1.92	20.39	1.499	21.89	59.08	7.695	12.99	3.147	5.551	1.924	1.777	27.94	98.32	25.62	9.96	2.604	19.22	0.863	19.06	58.15	8.566	14.51	3.358	5.755	2.339	1.714	33	92.21	34.01	8.393	3.13	18.77	0.18	19.02	61.75	7.728	14.38	3.49	5.72	2.734	1.639	25.45	83.52	39.31	9.64	2.551	19.46
874	BMW2086	12.42	2.61	22.38	3.47	25.83	52.88	8.097	16.02	3.457	6.14	2.491	1.774	25.41	94.74	40.25	11.75	2.725	21.04	2.024	21.26	46.25	7.61	16.95	3.659	6.077	2.729	1.661	26.5	101.57	46.16	9.146	2.78	18.97	2.42	21.54	50.6	7.716	15.71	3.56	6.11	2.713	1.716	21.02	81.93	42.62	11.11	2.705	20.8
880	BMW2087	11.25	3.031	23.7	1.068	24.75	68.4	8.117	16.35	3.454	6.291	2.188	1.827	27.87	99.04	35.61	9.43	2.574	20.36	1.852	20.6	51.75	8.404	16.26	3.498	6.184	2.414	1.768	30.5	103.13	40.07	8.847	3.11	20.19	0.44	20.72	56.35	7.968	16.02	3.63	6.12	2.763	1.686	26.01	85.54	44.26	9.84	2.905	21.42
886	BMW2088	11.34	2.766	21.49	2.492	24	63.03	8.017	15.25	3.426	5.884	2.304	1.721	26.29	98.97	34.62	10.96	3.23	19.8	2.485	20.14	55.7	8.106	17.01	3.748	6.024	2.705	1.607	29.5	108.98	45.9	9.04	3.33	18.78	1.46	20.23	52.15	7.856	16.9	3.86	6.08	2.962	1.575	22.43	96.2	50.05	10.45	3.109	20.02
892	BMW2089	11.49	2.611	22.23	1.75	23.92	59.31	7.681	15.92	3.33	6.418	2.116	1.922	25.93	85.14	33.9	10.66	2.077	19.5	2.203	19.94	35.15	7.93	16.17	3.412	6.273	2.406	1.839	26	83.03	39.47	8.236	3.5	18.87	2.01	20.89	54.35	8.04	17.61	3.75	6.5	2.942	1.733	21.57	73	51.81	10.13	2.729	20.2
898	BMW2090	11.47	1.875	21.67	3.702	25.36	40.19	7.805	15.4	3.381	6.12	2.359	1.824	24.02	97.36	36.32	9.69	1.315	17.72	NA	18.48	25.65	7.768	15.16	3.449	5.894	2.658	1.709	28.5	91.96	39.57	9.543	2.86	20.51	1.93	22.43	48.65	7.689	15.61	3.65	5.95	2.906	1.63	21.94	90.78	45.36	10.23	2.017	19.97
904	BMW2091	10.34	2.202	20.92	2.465	23.37	47.48	8.001	15.52	3.42	5.973	2.406	1.737	25.89	106.18	37.45	9.19	1.85	17.78	2.95	18.04	34.3	7.446	15.2	3.455	5.826	2.403	1.686	27	98.54	36.21	8.212	3.2	17.69	1.26	18.95	43.6	6.691	16.83	3.76	7.37	2.924	1.96	21.47	86.89	49.22	9.25	2.417	18.8
910	BMW2092	10.35	1.793	22.69	3.285	26.06	41.45	6.352	13.07	3.149	5.622	2.108	1.793	26.94	95.7	27.48	9.38	1.745	20.45	4.451	21.3	37.05	7.454	14.14	3.336	5.697	2.581	1.708	31	80.1	36.14	8.275	3.53	21.27	1.18	22.48	56.6	7.768	16.05	3.71	6.02	3.024	1.623	23.34	75.72	48.54	9.34	2.356	21.47
916	BMW2093	11.27	2.006	21.83	4.153	25.92	44.94	7.708	15.25	3.334	6.164	2.254	1.835	28.03	92.77	34.32	10.64	2.343	21.06	4.034	21.46	36.95	7.484	17.55	3.713	6.285	2.708	1.693	27.5	99.67	46.72	8.76	3.83	20.73	1.06	21.85	61.2	7.906	16.86	3.75	6.23	2.945	1.661	22.88	79.24	49.66	10.22	2.726	21.21
922	BMW2094	11.2	2.808	19.46	1.931	21.35	54.1	8.223	17.9	3.602	6.482	2.416	1.802	23.4	84.86	43.52	10.85	2.957	18.16	1.29	18.53	44.55	7.59	18.95	3.826	6.511	2.65	1.702	24.5	82.54	50.61	8.255	2.76	15.46	1.91	17.28	42.2	8.033	17.66	3.74	6.52	2.97	1.743	22.44	73.51	52.45	10.1	2.842	17.69
928	BMW2095	10.48	2.096	20.11	2.912	22.94	50.46	7.845	14.73	3.204	6.135	2.202	1.915	24.91	100.21	32.9	10.62	1.918	19.1	2.673	19.22	44.49	7.02	14.39	3.175	6.051	2.276	1.906	28	71.87	32.8	8.885	3.05	17.28	2.65	19.86	53.65	8.174	16.43	3.62	6.26	2.833	1.729	21.12	71.56	46.55	10	2.355	18.83
934	BMW2096	11.84	2.054	19.88	3.499	23.44	45.44	8.072	14.91	3.324	5.92	2.407	1.784	24.54	101.46	35.73	12.29	2.928	19.74	2.4	20.14	44.35	7.184	17.28	3.711	6.129	2.748	1.652	28.5	98.41	47.12	9.453	3.07	17.42	2.24	19.63	47.75	7.879	16.5	3.78	6.05	3.06	1.601	21.12	89.51	50.49	11.19	2.684	19.01
940	BMW2097	11.52	2.76	20.87	3.483	24.38	56.49	7.891	15.74	3.531	5.908	2.422	1.658	28	105.64	38.12	11.89	2.84	18.37	3.8	18.71	43.25	7.322	17.34	3.744	6.067	2.696	1.62	30.5	103.46	47.16	9.758	3.13	18.86	1.91	20.68	49.95	7.62	16.23	3.73	5.98	2.936	1.603	24.5	102.58	47.65	11.06	2.91	19.37
946	BMW2098	10.1	2.584	18.98	3.353	22.4	49.43	7.991	17.8	3.547	6.657	2.489	1.873	24.65	99.11	43.4	9.54	2.53	17.76	2.733	18.04	43.1	8.103	17.76	3.611	6.491	2.695	1.798	27.5	101.42	48.16	8.275	2.66	17.44	2.33	19.8	44.9	8	16.78	3.61	6.4	2.817	1.773	21.57	86.47	47.27	9.31	2.591	18.06
952	BMW2099	11.33	3.365	22.56	2.67	25.14	53.65	8.085	19.01	3.85	6.621	2.668	1.721	26	115.74	51.36	11.73	4.328	22.1	1.71	22.22	56.8	7.739	20.05	3.988	6.664	2.934	1.671	28.5	106.79	59.28	9.141	3.31	18.92	1.92	20.82	46.65	7.918	18.36	3.96	6.43	3.058	1.624	21.96	96.87	56.15	10.73	3.668	21.19
958	BMW2100	10.29	2.054	22.24	2.326	24.53	50.6	8.079	14.84	3.228	6.182	2.219	1.91	27.63	93.14	33.5	9.6	2.058	19.28	2.945	19.75	39.2	7.992	15.65	3.409	6.139	2.585	1.801	27	90.92	41.28	7.758	2.57	18.48	2.01	20.57	41.55	7.961	16.29	3.64	6.17	3.021	1.695	23.15	83.98	49.22	9.22	2.227	20
970	BMW2106	11.7	2.07	20.2	1.446	21.78	50.17	7.598	15.19	3.312	5.997	2.064	1.802	27.02	90.21	31.43	10.31	1.571	17.28	3.234	17.6	39.35	8.879	13.26	3.058	5.68	2.627	1.857	29	81.64	34.88	9.234	3.48	18.28	0.24	18.56	59.7	7.77	16.15	3.56	6.25	2.804	1.756	24.02	88.76	45.28	10.41	2.374	18.59
976	BMW2107	10.93	1.586	21.01	3.862	24.79	43.59	7.532	12.88	3.082	5.525	2.126	1.786	26.9	91.02	27.95	10.32	1.186	18.3	NA	18.51	29.45	6.599	NA	2.935	5.351	2.127	1.823	31	83.18	27.79	9.035	2.9	18.77	1.94	20.53	50.4	7.597	15.5	3.6	5.97	2.809	1.658	23.66	79.36	43.54	10.1	1.891	19.36
982	BMW2108	11.82	1.96	19.52	2.333	21.76	38.91	7.787	16.38	3.539	6.108	2.408	1.726	25.59	90.19	39.33	11.52	1.798	17.35	1.651	17.59	32.9	6.949	17.27	3.678	6.145	2.589	1.671	27.5	69	44.89	9.449	3.04	16.51	1.6	18.14	47.05	8.046	17.42	3.81	6.21	2.978	1.63	22.2	84.5	51.87	10.93	2.266	17.79
988	BMW2109	10.72	3.448	22.87	2.434	25.26	68.8	8.484	17.37	3.572	6.446	2.44	1.813	24.92	104.08	42.55	11.7	4.396	23.12	1.147	23.59	62.8	7.979	19.32	3.84	6.618	2.797	1.723	28	97.53	54.61	8.685	3.36	20.18	2.11	22.34	51.3	8.045	17.83	3.78	6.51	2.947	1.722	22.54	85.75	52.55	10.37	3.735	22.06
994	BMW2111	10.66	2.742	19.18	3.156	22.26	49.54	8.298	18.64	3.59	6.887	2.469	1.924	26.39	99.07	45.87	10.93	3.383	19.26	1.771	19.3	51.6	7.869	19.02	3.718	6.759	2.652	1.818	30	99.95	50.5	8.793	3.44	20.67	0.94	21.65	59.7	7.817	15.62	3.62	6.04	2.881	1.669	24.36	88.05	45	10.13	3.188	19.7
1000	BMW2112	10.85	2.318	20.75	3.339	24.16	56.05	7.935	14.26	3.324	5.755	2.305	1.735	26.52	80.27	32.85	11.01	1.868	20.41	2.457	21.06	40.5	6.981	13.43	3.287	5.472	2.376	1.665	27.5	72.13	32.19	8.191	2.87	18.91	1.66	20.54	53.1	7.774	14.7	3.54	5.76	2.851	1.627	22.76	74.92	41.91	10.02	2.352	20.02
1006	BMW2113	12.77	2.705	20.16	2.053	22.14	48.12	8.114	17.36	3.631	6.407	2.63	1.766	25.96	92.07	45.77	11.94	3.003	19.28	1.28	19.46	47.55	8.035	18.46	3.781	6.522	2.799	1.725	28	86.4	51.35	9.798	2.83	17.06	1.53	18.6	42.65	7.968	17.25	3.81	6.24	3.06	1.638	23.35	78.89	52.78	11.5	2.846	18.83
1012	BMW2114	10.83	1.621	23.01	2.983	26.02	39.67	6.826	14.64	3.262	5.65	2	1.828	26.59	82.83	27.22	10.28	1.777	21.12	2.847	21.36	40.2	7.33	13.88	3.194	5.796	2.21	1.815	28.5	76	31.35	8.813	3.73	20.81	1.24	21.96	59	8.164	17.12	3.84	6.17	3.011	1.607	23.11	82.22	51.55	9.97	2.376	21.65
1018	BMW2116	9.57	1.593	19.06	4.862	24.21	37.14	7.28	14.4	3.13	6.096	2.178	1.949	24.05	98.05	31.37	10.6	2.349	20.02	1.176	20.19	46.7	9.579	15.48	3.285	6.194	2.355	1.886	28	88.25	36.26	8.346	2.94	18.04	2.67	20.78	50	7.745	16.05	3.51	6.31	2.858	1.798	21.07	82.36	45.87	9.51	2.294	19.04
1024	BMW2118	10.69	2.454	21.24	3.388	24.64	56.69	8.182	15.83	3.335	6.403	2.229	1.928	25.08	89.81	35.27	10.62	2.696	20.78	2.395	20.81	51.9	7.724	16.1	3.402	6.297	2.435	1.851	28.5	81.65	39.68	8.189	2.6	18.62	2.41	21.08	47.65	8.027	15.71	3.53	6.17	2.793	1.748	21.99	77.68	43.88	9.83	2.583	20.21
1030	BMW2119	10.14	NA	17.87	4.412	22.63	28.92	7.618	13.67	3.193	5.703	2.339	1.779	26.97	97.11	32.42	10.81	2.413	18.44	2.654	18.7	35.4	9.134	17.74	3.623	6.415	2.701	1.771	27.5	97.53	47.51	9.554	2.88	20	1.49	21.54	48.6	7.872	16.89	3.52	6.61	2.747	1.878	23.5	85.34	46.43	10.17	2.646	18.77
1036	BMW2120	11.95	2.169	20.85	3.22	24.04	40.4	8.044	16.97	3.613	6.117	2.532	1.7	25.83	102.76	42.69	12.42	2.837	20.73	1.503	21.41	48.15	7.513	17.2	3.682	6.163	2.576	1.674	28	97.72	45.23	8.903	2.73	18.07	1.85	19.86	44.55	7.824	16.17	3.7	6.08	2.973	1.643	22.53	91.31	48.08	11.09	2.579	19.88
1042	BMW2121	10.73	2.018	19.75	3.312	23.11	44.53	7.803	15.32	3.323	6.221	2.295	1.87	27.98	101.51	35.42	10.75	2.601	18.99	3.057	19.1	45.35	7.816	17.3	3.608	6.337	2.596	1.756	29.5	95.72	44.77	8.877	2.84	18.5	1.87	20.3	64.2	7.923	15.75	3.31	6.04	2.714	1.825	23.02	87.39	42.79	10.12	2.486	19.08
1048	BMW2124	10.28	2.462	21.59	2.78	24.33	50.45	8.055	16.07	3.493	6.111	2.455	1.746	25.41	99.6	39.21	10.01	3.102	20.9	1.645	21.49	53.1	7.801	16.68	3.6	6.126	2.664	1.702	28.5	104.3	44.51	7.951	3.2	19.36	1.1	20.29	54.95	7.963	15.93	3.64	6.13	2.901	1.684	22.52	86.39	46.21	9.41	2.921	20.62
1054	BMW2125	11.38	1.818	23.58	2.372	25.92	46.07	7.666	13.72	3.153	5.83	2.191	1.846	26.54	97.04	30.34	10.32	1.534	20.91	3.282	21.25	31.3	6.77	13.07	3.143	5.581	2.388	1.776	31.5	88.13	31.11	8.572	2.89	20.83	1.35	22.13	47.7	7.893	16.15	3.68	6.21	2.946	1.688	23.01	86.94	47.58	10.09	2.081	21.77
1060	BMW2126	10.32	2.595	22.14	1.367	23.55	55.32	8.05	15.65	3.475	5.982	2.421	1.726	29.44	104.36	37.83	9.86	2.687	20.55	1.505	20.84	50.2	8	15.86	3.519	5.897	2.606	1.676	31.5	107.13	41.29	8.72	2.58	19.98	0.61	20.55	47.35	7.891	14.99	3.58	5.79	2.885	1.617	25.43	92.26	43.25	9.63	2.621	20.89
1066	BMW2127	12.92	2.769	20.42	2.174	22.56	61.75	8.045	15.83	3.382	6.075	2.278	1.81	27.12	94.97	36	11.81	2.694	18.28	2.915	18.65	44.9	7.627	16.7	3.561	6.137	2.679	1.723	28	89.04	44.45	9.707	3.13	17.37	1.22	18.58	53.45	7.639	15.56	3.54	6.08	2.871	1.718	22.95	87.96	44.68	11.48	2.864	18.69
1072	BMW2128	11.19	2.879	21.43	2.299	23.79	58.74	8.36	17.17	3.526	6.544	2.364	1.857	26.04	105.46	40.73	11.6	3.275	21.56	0.714	21.71	61.45	7.854	17.53	3.616	6.425	2.43	1.777	28.5	84.78	42.39	9.454	3.38	19.41	0.99	20.48	56.25	7.935	16.7	3.65	6.32	2.853	1.732	22.95	83.17	47.65	10.75	3.178	20.8
1078	BMW2129	11.66	2.416	21.91	2.229	24.03	46.56	7.943	16.53	3.489	6.3	2.496	1.803	25.82	91.22	41.03	11.53	2.823	20.86	0.895	20.95	48.9	7.629	17.28	3.632	6.401	2.548	1.762	28	92.6	43.01	9.35	3	18.79	1.35	20.2	45.95	7.737	16.76	3.73	6.25	3.014	1.676	22.12	75.97	50.51	10.85	2.746	20.52
1084	BMW2130	11.07	2.545	22.95	2.762	25.76	52.83	7.543	16	3.397	6.338	2.241	1.867	28.48	95.01	36.56	10.27	2.903	20.51	3.045	20.98	54.6	7.705	16.53	3.424	6.481	2.479	1.893	29.5	93.62	41.77	8.848	3.33	20.75	2.33	23.17	56.35	7.955	16.56	3.58	6.47	2.847	1.807	23.95	83.6	47.14	10.06	2.926	21.4
1090	BMW2131	12.39	3.269	24.46	1.949	26.41	70.38	7.983	16.57	3.407	6.492	2.25	1.92	24.94	86.32	37.33	11.32	3.258	22.83	1.903	23.2	49.7	7.943	18.05	3.69	6.506	2.668	1.763	25	83.09	48.64	8.956	3.47	21.41	1.83	23.13	58.95	7.859	16.23	3.55	6.35	2.842	1.789	21.73	77.08	46.12	10.89	3.332	22.9
1096	BMW2132	9.46	1.884	19.78	1.764	21.53	50.93	7.678	14.28	3.155	6.013	2.055	1.977	28.95	81.21	27.71	7.94	1.595	17.29	1.712	17.54	39.85	7.732	13.95	3.102	5.915	2.336	1.907	33.5	73.43	32.72	7.299	3.03	17.63	0.28	17.86	56.35	7.921	15.42	3.42	6.2	2.764	1.813	25.33	71.99	42.62	8.23	2.17	18.23
1102	BMW2133	10.66	3.074	22.81	3.436	26.33	65.47	8.258	16.26	3.428	6.351	2.376	1.845	26.63	100.87	39.08	9.78	2.748	20.31	2.545	20.53	49.95	7.857	16.71	3.497	6.348	2.492	1.815	27.5	99.12	41.67	8.145	3.74	19.94	1.94	21.99	63.05	8.067	16.69	3.61	6.41	2.872	1.776	23.09	82.9	47.93	9.53	3.187	21.02
1108	BMW2134	11.11	2.52	23.68	2.707	26.37	58.47	8.171	15.14	3.457	5.781	2.325	1.676	26.71	99.31	35.25	9.62	1.911	19.24	3.856	19.6	39.95	8.068	15	3.44	5.805	2.588	1.688	29.5	93.22	38.55	8.968	3.37	20.75	1.24	21.86	51.05	7.961	NA	NA	NA	NA	NA	23.04	87.86	52.33	9.9	2.6	21.22
1114	BMW2135	11.02	2.126	21.44	2.916	24.34	54.18	7.95	14.79	3.231	6.005	2.119	1.86	30.06	101.21	31.14	9.26	2.263	18.73	2.284	18.71	44.25	8.695	16.18	3.455	6.247	2.532	1.808	33.5	90.67	40.02	8.495	2.6	18.48	0.81	19.19	47.15	7.831	15.27	3.47	6.09	2.819	1.755	25.97	88.33	43.05	9.59	2.33	19.55
1120	BMW2136	11.14	2.462	21.71	3.152	24.8	56.84	8.117	14.77	3.352	5.809	2.378	1.72	25.92	85.74	35.59	10.89	2.512	21.33	1.842	21.7	44.1	7.449	16.25	3.619	5.918	2.579	1.635	28.5	81.31	42.57	8.707	3.13	19.13	1.96	20.9	50.4	7.843	16.64	3.71	6.18	2.914	1.666	22.11	79.77	48.49	10.25	2.701	20.72
1126	BMW2137	10.2	1.59	22.74	2.854	25.59	45.47	7.252	13.52	3.14	5.545	1.997	1.871	25.87	97.59	25.53	9.93	2.063	21.82	2.197	22.16	46.1	7.231	14.16	3.285	5.782	2.356	1.76	29	94.49	32.28	8.537	2.9	21.07	0.82	21.98	59.1	7.29	14.15	3.35	6.01	2.529	1.794	23.2	84.85	35.79	9.56	2.184	21.88
1132	BMW2139	10.99	2.989	22.21	2.241	24.4	55.83	7.933	16.82	3.498	6.37	2.524	1.834	25.91	105.15	42.61	11.35	3.359	21.4	1.224	21.45	63.4	7.742	16.46	3.5	6.246	2.556	1.785	28.5	98.15	41.69	8.948	2.73	18.88	1.83	20.57	45.25	7.755	16.05	3.6	6.17	2.897	1.714	20.97	91.4	46.49	10.43	3.026	20.83
1138	BMW2140	13.01	2.924	23.46	2.03	25.52	58.29	7.401	15.72	3.357	6.142	2.341	1.818	26.03	108.69	37.01	11.49	3.509	21.38	2.096	21.45	65.09	6.751	17.78	3.653	6.451	2.687	1.766	28.5	111.8	47.38	10.141	3.05	19.7	1.48	21.1	53.5	7.892	16.05	3.59	6.21	2.799	1.73	22.08	95.99	44.92	11.55	3.161	21.51
1144	BMW2141	10.97	2.429	21.6	3.487	25.11	49.76	8.136	16.2	3.367	6.445	2.447	1.897	25.18	100.88	39.53	11.16	2.985	20.86	2.141	21.3	50.85	7.603	16.94	3.504	6.43	2.635	1.835	27	102.29	44.28	8.563	2.71	18.73	1.79	20.49	46.65	7.768	15.88	3.48	6.31	2.853	1.813	21.04	86.92	45.3	10.23	2.708	20.4
1150	BMW2142	9.29	2.008	18.66	3.499	22.1	47.73	8.184	16.34	3.149	6.882	2.1	NA	27.1	82.26	34.88	9.49	1.921	18.16	2.459	18.39	35.55	7.049	16.65	3.263	6.756	2.355	2.07	29.5	76.02	39.31	7.321	2.51	15.54	2.97	18.48	36.55	7.952	19.72	3.75	7.33	2.764	1.955	23.03	76.4	54.51	8.7	2.146	17.45
1156	BMW2143	11.19	2.322	20.08	3.653	23.85	48.22	7.971	15.6	3.268	6.34	2.447	1.949	27.56	93.83	38.44	10.97	2.781	18.52	2.645	18.81	45.5	8.027	17.11	3.474	6.576	2.772	1.893	30.5	91.11	47.6	8.774	2.88	16.58	2.02	18.43	46.05	7.965	16.75	3.53	6.57	2.953	1.861	22.61	81.11	49.46	10.31	2.661	18.39
1162	BMW2144	10.82	2.385	18.85	2.87	21.69	46.2	8.453	17.75	3.529	6.496	2.454	1.849	27.33	90.76	43.52	11.06	2.366	17.78	2.191	18.23	36.45	7.802	18.66	3.724	6.547	2.693	1.758	30	86.01	50.92	8.469	2.79	16.98	1.73	18.72	44.8	8.093	17.1	3.69	6.34	2.936	1.718	22.81	84.36	50.21	10.12	2.514	17.87
1168	BMW2145	11.44	2.626	21.18	1.967	23.24	54.45	8.155	16.18	3.559	6.062	2.431	1.702	27.15	102.15	39.47	11.53	3.133	19.99	1.172	20.14	53.2	7.75	17.18	3.718	6.098	2.644	1.64	29.5	93.13	45.49	9.036	2.9	17.85	1.97	19.69	45.45	7.955	16.96	3.8	6.16	2.988	1.621	22.61	80.63	50.67	10.67	2.886	19.67
1174	BMW2146	10.6	2.668	18.97	2.769	21.78	48.71	8.262	17.44	3.712	6.378	2.554	1.714	27	92.87	45.08	11.52	3.287	18.18	1.411	18.4	52.3	7.762	18	3.781	6.324	2.703	1.673	27.5	85.63	49.32	8.87	2.98	16.88	1.64	18.55	49.15	8.168	16.49	3.72	6.17	2.998	1.659	20.97	77.6	49.44	10.33	2.978	18.01
1180	BMW2148	11.7	3.225	23.99	2.013	26	62.49	8.126	16.19	3.374	6.257	2.316	1.853	26	88.66	37.45	10.91	3.317	20.46	2.082	20.78	49.55	7.803	18.43	3.754	6.49	2.818	1.729	27.5	101.62	52.32	8.936	3.16	19	2.27	21.25	49.5	7.934	16.97	3.65	6.37	2.978	1.745	22.02	95.7	50.54	10.52	3.234	21.15
1186	BMW2151	11.05	1.979	23.58	1.285	24.87	58.3	7.585	12.99	2.983	5.694	1.967	1.914	29.11	92.21	25.9	10.55	2.223	22.43	1.347	22.66	51.75	7.654	13.93	3.169	5.805	2.238	1.832	30.5	84.87	30.79	8.868	2.78	20.51	1.42	21.89	48.75	7.691	15.75	3.56	6.22	2.776	1.747	26.16	78.51	43.72	10.16	2.327	22.17
1192	BMW2152	11.97	3.284	23.85	2.153	26.06	61.03	7.96	17.91	3.577	6.732	2.383	1.891	27.6	102.27	43.04	10.78	3.45	20.89	2.156	21.1	52	7.754	18.72	3.688	6.831	2.685	1.852	30	107.05	50.51	9.095	3.15	20.09	1.83	22	51.95	7.629	16.38	3.55	6.37	2.833	1.794	22.46	93.3	46.41	10.62	3.295	21.61
1198	BMW2153	11.55	3.299	22.64	2.521	25.14	55.87	8.271	19.06	3.758	6.748	2.57	1.797	25.84	105.34	49.38	11.24	3.595	20.76	1.461	21.2	51.25	7.718	19.05	3.813	6.606	2.75	1.732	28	100.04	52.41	8.925	3.15	19.23	0.9	20.17	49.95	7.79	17.38	3.68	6.5	2.829	1.766	22.82	85.47	49.16	10.57	3.348	20.88
1204	BMW2154	10.15	3.153	21.47	2.358	23.94	58.99	8.654	17.83	3.732	6.211	2.593	1.664	27.29	93.35	45.62	9.7	3.09	19.98	1.646	20.06	54	8.141	17.69	3.723	6.287	2.633	1.689	30.5	88.92	46.07	7.783	2.68	17.86	2.09	19.91	47.3	8.071	15.72	3.6	6.05	2.894	1.681	24.08	79.08	45.49	9.21	2.974	19.77
1210	BMW2155	9.37	2.875	21.51	2.554	24.06	56.15	8.255	17.37	3.545	6.549	2.437	1.836	25.97	106.3	42.09	9.26	2.748	20.33	1.645	20.66	44	8.291	17.5	3.63	6.367	2.557	1.754	30.5	93.75	44.77	7.372	3.22	19.13	1.26	20.34	48.8	7.904	17.6	3.82	6.35	2.964	1.662	22.81	85.2	52.16	8.67	2.948	20.32
1216	BMW2156	11.01	2.142	20.41	3.57	23.95	41.54	7.733	16.24	3.436	6.168	2.491	1.787	24	103.5	40.47	11.46	3.178	20.04	1.645	20.46	47.75	7.702	18.66	3.766	6.547	2.643	1.738	26	107.39	49.06	8.29	2.22	16.93	2.98	19.96	37.55	8.059	16.51	3.64	6.39	2.872	1.755	20.17	86.46	47.41	10.25	2.513	19.13
1222	BMW2157	10.82	2.302	20.05	3.236	23.3	47.53	8.211	16.23	3.465	6.242	2.443	1.802	25.98	110.23	40.11	11.68	2.35	19.49	2.694	19.52	43.45	8.143	17.79	3.664	6.431	2.567	1.755	29	106.93	45.74	9.308	3.14	17.48	2.11	19.63	48.45	7.889	16.87	3.71	6.3	3.035	1.698	21.43	104.37	51.2	10.6	2.597	19.01
1228	BMW2162	10.69	2.31	21.79	2.914	24.63	45.81	7.902	16.42	3.423	6.44	2.417	1.875	29.49	100.28	39.74	11	2.412	21.17	2.118	21.55	43.55	7.488	16.45	3.505	6.241	2.516	1.781	32.5	105.33	40.91	8.857	2.9	20.08	1.61	21.68	48.3	7.583	16.58	3.54	6.58	2.753	1.859	22.98	98.51	45.64	10.18	2.541	21.01
1234	BMW2163	11.94	3.658	22.69	2.717	25.45	66.97	8.044	17.78	3.652	6.477	2.612	1.779	24.44	102.36	45.37	11.62	2.745	20.8	2.317	21.13	47	7.735	17.34	3.585	6.415	2.585	1.789	25.5	95.7	44.72	9.195	3	19.2	2.49	21.73	47.5	7.797	16.93	3.67	6.4	2.901	1.744	21.56	82.97	49.12	10.92	3.134	20.9
1240	BMW2164	10.94	2.838	19.67	1.387	21.01	50.56	8.068	18.28	3.705	6.393	2.489	1.734	25.96	97.22	45.71	10.72	3.219	19.08	1.079	19.41	53.15	7.797	18.26	3.67	6.553	2.595	1.786	28.5	93.97	47.23	8.649	3.24	16.64	0.68	17.35	52.25	7.762	17.19	3.66	6.48	2.789	1.77	21.49	82.7	47.95	10.1	3.099	18.46
1246	BMW2165	10.05	2.052	18.44	3.229	21.75	42.55	8.564	16.37	3.521	6.108	2.511	1.743	26.12	93.87	41.35	10.8	2.684	17.68	2.33	18.13	37.95	7.049	17.81	3.727	6.253	2.722	1.678	27.5	98.52	48.65	8.602	2.97	16.71	1.7	18.44	51.5	8.077	15.97	3.6	6.08	2.914	1.689	22.11	86.38	46.53	9.82	2.569	17.61
1252	BMW2166	11.33	2.515	20.74	2.082	22.78	50.72	8.17	15.64	3.485	6.009	2.597	1.724	25.11	80.76	40.84	10.84	2.315	17.76	1.011	18.5	36.95	7.022	15.64	3.569	5.783	2.725	1.62	26	83.79	42.36	9.091	3.35	18.37	1.43	19.76	55	8.018	16.43	3.66	6.18	2.973	1.689	20.55	73.97	48.85	10.42	2.727	18.96
1258	BMW2167	12.2	2.321	25.1	2.5	27.73	67.86	7.566	13.2	3.053	5.711	2.095	1.872	30.03	92.4	25.56	12.6	3.2	NA	1.221	26.2	70.3	7.561	14.68	3.428	5.66	2.396	1.651	33.5	88.65	35.19	10.117	3.67	21.93	0.73	22.52	66.95	7.926	15.26	3.53	5.94	2.842	1.683	24.04	80.97	43.37	11.64	3.064	23.52
1264	BMW2168	10.89	2.76	22.64	2.382	25.05	60.83	8.165	15.5	3.403	6.116	2.39	1.8	25.94	95.55	36.81	10.55	3.027	20.49	2.01	22.42	55.45	7.292	15.37	3.426	5.969	2.571	1.742	28	95.55	39.65	8.184	2.82	19.73	1.82	21.61	52.1	7.965	14.73	3.53	5.84	2.928	1.654	23.52	78.08	43.13	9.87	2.869	20.95
1270	BMW2170	11.18	3.335	23.12	2.256	25.43	58.07	7.853	17.68	3.568	6.61	2.546	1.845	26.15	90.22	44.96	9.98	3.719	20.87	1.838	22.75	58	8.017	18.79	3.741	6.603	2.743	1.765	28.5	98.94	51.82	7.62	3.02	18.43	2.52	21.03	46.7	8.063	16.99	3.64	6.42	3.085	1.764	22.33	83.09	52.41	9.59	3.358	20.81
1276	BMW2172	10.92	3.021	24.71	1.177	25.8	74.59	8.057	15.18	3.29	6.118	2.157	1.858	27.61	91.46	32.12	10.36	2.723	22.14	1.355	23.5	63.1	7.498	14.59	3.226	5.99	2.207	1.857	31.5	81.76	31.51	8.36	3.46	21.24	1.11	22.35	67.9	7.763	14.59	3.36	6.03	2.714	1.795	23.55	75.38	39.59	9.88	3.068	22.7
1282	BMW2173	10.15	2.5	21.61	4.261	25.92	46.81	8.556	17.36	3.671	6.277	2.634	1.703	26.06	86.94	45.59	9.09	2.187	19.51	4.097	23.62	35.35	7.501	17.1	3.691	6.127	2.725	1.66	29	89.47	47.07	7.469	2.49	19.14	4.08	23.03	38.35	7.952	16.87	3.75	6.22	3.047	1.659	23.35	79.63	51.41	8.9	2.392	20.09
1288	BMW2175	12.95	3.15	23.04	2.524	25.66	66.71	8.21	16.26	3.475	6.328	2.38	1.82	26.07	88.68	39.03	12.21	3.516	21.56	1.901	23.48	65.35	7.582	16.03	3.49	6.109	2.555	1.75	31	92.25	40.56	10.74	3.36	20.27	1.59	21.91	61.9	7.613	14.9	3.41	6.08	2.776	1.783	22.68	84.58	41.36	11.97	3.342	21.62
1294	BMW2176	11.46	2.102	19.63	4.053	23.68	41.62	8.23	17.24	3.477	6.535	2.424	1.883	23.97	96.92	41.82	12.54	2.6	19.86	1.909	21.79	38.7	7.085	18.86	3.76	6.602	2.628	1.756	25.5	93.33	49.73	9.55	2.62	17.93	2.22	20.16	42.8	7.885	17	3.65	6.43	2.829	1.762	21.07	79.65	48.1	11.18	2.441	19.14
1300	BMW2177	9.67	2.718	20.63	2.354	22.86	55.12	8.359	16.25	3.563	5.959	2.54	1.668	27	102.62	41.49	8.65	2.506	18.56	2.312	20.88	42.65	8.813	17.18	3.732	6.045	2.666	1.62	29.5	90.26	46.24	8.266	3.05	18.62	0.92	19.62	51.1	7.8	15.93	3.66	5.98	2.928	1.634	24.94	78	46.64	8.86	2.758	19.27
1306	BMW2178	11.53	2.486	23.83	2.798	26.62	56.49	7.857	14.87	3.257	6.048	2.339	1.855	25.12	98.44	34.7	11.64	3.231	23.03	2.213	25.25	59.1	8.119	15.91	3.486	6.076	2.67	1.743	28.5	101.57	42.84	9.579	3.29	23.71	1.17	24.83	56.4	7.775	16.4	3.69	6.3	2.769	1.707	22.56	92.48	45.41	10.92	3.002	23.52
1312	BMW2179	10.73	2.194	21.69	2.887	24.6	50.85	8.149	14.6	3.37	5.718	2.378	1.69	24.45	89.89	33.99	11.62	3.139	22.32	1.152	23.46	55.75	7.646	15.93	3.647	5.786	2.636	1.587	26	79.12	41.97	9.21	2.95	20.16	1.21	21.35	53.5	7.892	14.91	3.62	5.74	2.911	1.586	22.59	78.5	43.4	10.52	2.761	21.39
1318	BMW2180	10.64	2.759	21.17	2.486	23.68	52.64	8.103	16.2	3.671	5.95	2.639	1.621	25.4	98.02	43.4	10.53	2.782	19.67	2.238	21.9	44.15	7.729	17.73	3.865	6.095	2.81	1.577	27	95.53	49.7	8.486	2.59	17.56	2.13	19.69	44.5	7.803	15.16	3.66	5.78	3.005	1.579	22.99	84.94	45.55	9.89	2.71	19.47
1324	BMW2181	12.05	2.411	22.56	2.877	25.35	63.64	7.671	14.21	3.157	5.988	2.036	1.896	28.61	84.96	29.04	11.54	2.398	22.14	2.18	24.31	43.3	6.885	13.2	3.163	5.574	2.255	1.762	29	82.76	29.8	9.457	3.21	21.03	1.3	22.34	60.35	7.667	14.83	3.5	5.91	2.736	1.689	23.15	79.69	40.57	11.02	2.673	21.91
1330	BMW2182	10.47	2.562	21.01	2.326	23.31	59.34	9.074	16.73	3.477	6.342	2.345	1.824	24.33	102.44	39.02	10.69	3.209	19.98	1.713	21.73	50.15	7.927	16.37	3.509	6.159	2.618	1.755	26.5	104.59	42.45	8.08	2.84	17.69	1.54	19.21	44.95	7.894	17.45	3.77	6.37	2.874	1.69	22.03	86.2	50.15	9.75	2.87	19.56
1336	BMW2184	10.95	1.855	20.49	2.946	23.38	40.79	7.959	15.73	3.46	6.09	2.301	1.765	28.88	95.78	36.66	10.35	2.617	19.27	2.687	21.96	47.9	8.069	18.3	3.755	6.471	2.689	1.723	33	85.52	49.04	9.211	3.07	18.87	1.17	19.98	52.35	7.772	16.22	3.68	6.14	2.806	1.668	24.74	73.25	45.52	10.17	2.514	19.54
1342	BMW2186	9.94	2.742	19.54	2.473	22.05	53.6	8.301	17.36	3.5	6.582	2.455	1.888	25.09	96.98	42.61	9.59	2.804	17.8	2.321	20.11	44.6	7.883	17.79	3.694	6.396	2.744	1.731	26	89.22	48.55	8.154	3.11	16.88	2.14	19.19	46.2	7.939	17.76	3.74	6.48	3.019	1.733	21.33	83.31	53.61	9.23	2.885	18.07
1348	BMW2187	11.5	2.85	23.65	2.241	25.83	59.05	7.853	17.1	3.446	6.73	2.211	1.967	26.05	96.04	38.08	10.81	2.52	21.33	2.441	23.76	40.85	7.612	18.02	3.634	6.538	2.697	1.799	29.5	89.51	49.17	9.561	3.31	20.43	1.74	22.06	55.6	7.952	16.85	3.65	6.37	2.808	1.745	23	74.19	47.32	10.62	2.893	21.8
1354	BMW2188	12.02	2.697	21.26	1.697	22.9	50.07	7.922	17.54	3.564	6.63	2.439	1.858	26.55	96.87	42.9	11.23	3.033	17.97	1.744	19.74	51.05	7.809	18.02	3.601	6.664	2.6	1.851	31	93.59	47.04	9.364	2.52	17.54	1.03	18.67	39.75	7.813	17.04	3.64	6.49	2.913	1.783	23.31	84.78	49.63	10.87	2.75	18.92
1360	BMW2190	9.37	1.638	18.65	3.453	22.16	36.13	7.895	14.72	3.247	5.932	2.432	1.834	25.6	102.77	36.33	9.51	2.14	17.7	2.206	19.94	40.65	7.514	17.69	3.63	6.458	2.612	1.779	27	100.1	45.58	7.591	2.41	16.15	1.62	17.83	39.7	7.685	15.96	3.6	6.13	2.909	1.703	22.68	88.6	46.43	8.82	2.063	17.5
1366	BMW2191	10.83	2.119	20.78	2.6	23.45	42.99	7.824	16.46	3.442	6.33	2.37	1.842	27.58	101.05	39.29	10.87	3.097	20.41	1.849	22.25	48.95	7.84	17.41	3.588	6.391	2.57	1.781	30.5	99.31	44.26	8.939	2.9	19.17	0.37	19.56	53.35	7.928	15.86	3.53	6.2	2.706	1.756	23.17	88.65	42.91	10.21	2.705	20.12
1372	BMW2192	9.97	1.799	17.8	3.42	21.26	44.76	7.799	14.18	3.142	5.92	2.211	1.887	26	91.04	32.05	9.21	2.004	18.11	2.152	18.99	46.07	7.615	17.02	3.538	6.379	2.632	1.803	28	82.5	44.42	7.842	2.99	15.78	1.5	17.39	46.85	8.043	17.27	3.79	6.38	2.982	1.683	22.03	72.09	51.5	9.01	2.264	17.23
1378	BMW2193	11.69	2.281	21.12	2.885	24.02	43.15	7.995	16.6	3.589	6.109	2.559	1.71	24.92	91.56	42.63	11.6	2.7	19.9	1.945	21.85	37.3	7.524	15.78	3.483	5.972	2.676	1.715	28.5	93.66	42.61	9.105	2.99	18.3	1.4	19.75	46	7.839	16.84	3.77	6.23	3.016	1.653	22.91	83.31	50.79	10.8	2.657	19.77
1384	BMW2195	11.78	2.787	22.29	2.535	24.87	62.1	8.105	15.47	3.345	6.119	2.342	1.836	25.61	94.77	36.14	10.56	3.036	19.87	1.551	21.4	47.15	7.913	16.9	3.606	6.236	2.746	1.729	28	90.92	47.22	8.438	3.06	18.27	0.73	18.96	50.05	7.804	16.42	3.66	6.19	2.904	1.691	23.15	80.37	47.68	10.26	2.961	20.14
1390	BMW2196	11.25	2.261	21.01	1.666	22.65	51.33	8.114	15.79	3.3	6.333	2.265	1.913	25.48	100.98	36.12	10.34	2.859	19.37	1.344	20.7	51.75	7.945	16.91	3.578	6.317	2.717	1.766	28	96.74	46.09	8.246	2.85	17.35	1.64	19.02	45.9	8.018	16.99	3.65	6.41	2.928	1.756	21.1	81.03	49.75	9.95	2.657	19.24
1396	BMW2197	11.43	3.464	22.96	1.587	24.69	58.63	8.135	18.59	3.801	6.574	2.589	1.728	26.94	101.46	48.55	11.13	2.846	21.17	1.321	22.51	46.75	7.379	17.44	3.607	6.464	2.665	1.792	29	97.85	45.57	8.847	3.21	19.36	1.15	20.55	50.3	8.012	17.3	3.82	6.27	2.959	1.641	23.08	83.11	51.19	10.47	3.173	21.16
1402	BMW2198	10.09	2.857	22.56	2.272	24.88	45.7	7.164	17.79	3.694	6.483	2.495	1.753	25.96	99.93	44.38	10.15	3.475	21.14	1.183	22.27	53.6	7.982	18.02	3.743	6.436	2.598	1.719	26	99.78	47.26	7.77	3.24	18.39	1.61	20.12	49.35	7.948	17.72	3.93	6.25	2.948	1.59	21.96	90.22	52.23	9.34	3.191	20.7
1408	BMW2199	11.83	2.413	21.64	2.431	23.13	63.27	8.371	17.3	3.556	6.894	2.435	1.939	26.08	107	45.8	11.24	2.987	18.91	1.623	20.63	42.05	6.917	19.52	3.876	6.647	2.755	1.715	25.5	101.21	53.63	7.978	2.81	17.97	2.16	20.13	40.7	7.772	18.1	3.68	6.76	2.957	1.837	22.06	84.6	53.53	10.35	2.737	19.51
1414	BMW2200	9.85	2.617	19.76	2.216	21.96	47.68	8.487	17.4	3.686	6.237	2.668	1.691	23.38	101.13	46.38	10.33	3.145	19.2	1.454	20.69	46.75	7.019	18.77	3.775	6.544	2.768	1.734	27	97.58	50.92	7.687	2.67	16.51	2.03	18.62	44.45	8.086	16.45	3.68	6.21	2.965	1.688	21.56	82.01	48.78	9.29	2.811	18.49
1420	BMW2202	10.86	2.75	19.44	3.244	22.7	52.54	8.097	17.04	3.562	6.396	2.483	1.795	29.57	111.39	42.19	10.85	3.395	19.2	2.352	21.59	38.15	7.684	17.6	3.699	6.298	2.761	1.703	30	103.36	48.69	8.789	3.23	18	1.75	19.79	52.55	7.929	16.28	3.66	6.18	3.001	1.689	24.02	97	48.86	10.17	3.125	18.88
1426	BMW2203	11.26	2.513	20.31	1.926	22.28	40.33	6.984	17.41	3.467	6.818	2.363	1.977	27.42	106.6	40.83	10.71	2.34	17.89	3.808	21.74	52.7	7.83	18.14	3.659	6.593	2.756	1.802	28.5	103.67	50.13	9.155	2.91	17.9	1.35	19.32	44.8	7.955	17.66	3.69	6.67	2.937	1.808	24	101.7	51.86	10.38	2.588	18.7
1432	BMW2204	9.77	2.107	18.51	2.95	21.53	38.9	8.115	17.04	3.766	6.047	2.602	1.606	26.96	99.94	44.46	9.63	1.98	18.7	2.578	21.29	27.45	7.267	17.54	3.67	6.324	2.786	1.723	29.5	87.83	49.32	8.104	2.64	18.93	1.56	20.48	42	7.86	16.56	3.78	6.07	2.99	1.606	23.38	74.37	49.51	9.17	2.242	18.71
1438	BMW2205	10.51	2.503	21.23	2.066	23.28	54.03	8.042	15.89	3.401	6.252	2.382	1.828	25.87	96.14	37.69	10.13	3.041	19.33	1.23	20.55	39.8	8.287	17.48	3.746	6.22	2.872	1.66	30	98.03	50.28	8.472	3.12	17.43	0.38	17.83	47.75	7.949	16.93	3.74	6.27	3.057	1.676	23.04	78.97	51.75	9.7	2.888	19.33
1444	BMW2206	10.04	2.038	20.57	2.53	23.19	51.72	8.45	14.43	3.298	5.816	2.315	1.768	25.99	84.88	33.67	10.55	2.085	20.49	1.906	22.4	46.3	7.782	15.78	3.505	5.997	2.729	1.711	26.5	78.3	43.23	8.614	2.44	18.72	2.31	21.1	49.05	8.193	14.19	3.48	5.67	2.872	1.629	22.59	70.34	40.76	9.73	2.188	19.93
1450	BMW2207	12.58	3.759	23.5	1.589	25.04	70.26	7.518	18.31	3.748	6.652	2.567	1.768	27.46	103.5	47.25	12.64	4.519	22	1.153	23.19	54.7	8.007	17.19	3.648	6.269	2.732	1.718	29	91.84	46.32	9.92	3.92	20.48	0.72	21.22	64.3	7.888	17.24	3.74	6.42	2.798	1.717	23.92	81.86	48.24	11.71	4.066	21.99
1456	BMW2208	10.68	2.292	21.24	3.279	24.48	48.29	7.973	15.54	3.514	6.014	2.363	1.714	26.52	99.27	36.42	11.22	2.831	21.36	1.797	23.14	61.55	6.375	17.86	3.747	6.366	2.671	1.699	30	94.69	47.25	9.521	3.29	18.95	1.61	20.62	53.9	7.939	16.66	3.81	6.05	2.9	1.588	22.12	91.51	48.31	10.47	2.804	20.52
1462	BMW2209	11.31	2.599	20.91	2.616	23.5	55.73	8.456	16.77	3.52	6.247	2.387	1.768	25.98	97.98	40.19	13.02	3.997	22.41	1.757	24.19	58.45	7.732	17.76	3.717	6.272	2.592	1.687	25.5	89.85	46.18	10.431	4.08	20.52	1.82	22.4	63.85	8.034	17.49	3.8	6.28	2.933	1.653	21.98	82.37	51.3	11.59	3.559	21.28
1468	BMW2211	10.5	2.686	25.08	3.704	28.78	68.03	7.857	15.02	3.225	6.142	2.065	1.908	26.05	87.58	30.89	10.2	2.895	24.46	2.5	26.5	54.85	7.294	17.98	3.715	6.33	2.544	1.704	29.5	83.74	45.26	8.183	3.6	21.9	2.08	23.87	57.1	7.897	17.11	3.67	6.45	2.904	1.757	23.11	73.46	49.69	9.63	3.06	23.81
1474	BMW2212	11.86	3.228	22.93	1.37	24.4	67.37	8.048	16.88	3.406	6.599	2.296	1.941	24.53	103.5	38.65	12.37	4.358	22.3	0.551	22.84	58.8	7.945	18.32	3.704	6.497	2.587	1.754	26	110.19	48.36	9.838	3.95	19.49	1.16	20.62	60.6	8.099	18.01	3.78	6.57	2.924	1.738	21.98	92.28	52.66	11.36	3.845	21.57
1480	BMW2213	11.39	2.893	21.11	2.906	24.01	54.09	8.177	17.31	3.542	6.46	2.545	1.825	25.05	101.05	43.67	11.09	2.827	19.3	2.484	21.8	49.05	7.509	18.75	3.731	6.597	2.738	1.768	27.5	93.13	50.62	8.843	2.95	17.61	3.15	20.92	45.8	8.007	17.3	3.66	6.58	2.991	1.798	22.09	80.85	51.75	10.44	2.89	19.34
1486	BMW2215	13.04	3.245	23.92	2.458	26.49	69.39	7.998	16.38	3.46	6.135	2.277	1.772	25.79	90.85	37.39	13.33	3.998	23.73	1.53	25.26	56.7	7.588	18.31	3.722	6.473	2.645	1.739	27	88.9	48.2	10.093	3.86	19.42	2.5	21.95	57.05	8.034	18.27	3.89	6.48	2.973	1.666	21.52	82.42	54.31	12.15	3.701	22.36
1492	BMW2216	11.26	2.858	22.12	2.282	24.42	62.34	7.839	16.01	3.398	6.2	2.257	1.824	28.59	82.82	36.6	11.28	2.571	19.85	1.668	21.51	57.3	7.671	16.2	3.494	6.147	2.4	1.759	30	84.5	38.89	9.432	3.44	18.22	1.42	19.73	54.5	7.753	16.87	3.74	6.2	2.896	1.658	24.13	77.21	48.86	10.66	2.956	20.06
1498	BMW2217	11.22	2.591	21.5	2.973	24.5	49.98	8.184	17.03	3.515	6.354	2.497	1.796	24.11	96.66	42.36	11.67	2.273	18.97	2.978	21.98	52.35	7.662	16.18	3.53	6.111	2.53	1.731	27.5	100.71	41.54	9.293	3.04	18.49	1.98	20.52	50.6	8.158	16.76	4.02	7.04	2.93	1.751	20.49	90.04	49.1	10.73	2.635	19.65
1504	BMW2218	10.59	2.755	20.03	2.447	22.42	50.68	8.134	17.59	3.603	6.598	2.503	1.84	25.56	109.51	43.93	10.53	3.144	19.22	1.153	20.35	35.65	7.572	18.89	3.793	6.586	2.647	1.736	26	102.56	49.51	8.228	2.92	16.87	1.79	18.67	45.25	7.932	17.15	3.71	6.51	2.985	1.755	20.57	89.12	51.19	9.78	2.94	18.71
1510	BMW2219	10.41	3.184	21.51	2.053	23.63	45.41	8.384	18.78	3.576	6.919	2.326	1.937	26.26	95.3	43.68	10.62	3.654	21.23	0.755	21.97	57	7.885	18.62	3.733	6.668	2.564	1.786	29	88.78	49.05	9.089	3.75	19.03	1.58	20.53	55.15	7.907	18.4	3.8	6.72	2.927	1.768	22.49	81.01	53.85	10.04	3.529	20.59
1516	BMW2220	10.65	2.859	22.09	1.681	23.79	62.11	8.106	16.15	3.396	6.162	2.32	1.819	26.44	94.85	37.32	11.2	3.725	21.44	0.953	22.4	64.2	8.131	17.83	3.579	6.672	2.422	1.864	29	88.92	43.73	9.243	NA	19.99	0.16	20.09	69.4	8.007	17.44	3.81	6.36	2.854	1.669	22.48	79.53	49.77	10.36	3.292	21.17
1522	BMW2222	12.22	2.935	24.09	2.369	26.44	59.02	7.856	16.32	3.476	6.244	2.388	1.797	24.99	96.96	38.88	11.46	2.534	21.96	2.758	24.7	56.15	8.334	16.71	3.506	6.314	2.472	1.801	27.5	95.04	41.72	9.848	3.18	21.8	1.66	23.46	52.75	7.934	16.36	3.7	6.11	2.912	1.651	22.54	81.7	47.64	11.18	2.883	22.62
1528	BMW2223	10.47	2.968	20.34	2.298	22.7	56.43	8.254	18.14	3.564	6.837	2.392	1.92	27.54	95.2	43.93	10.94	3.299	19.96	1.094	21.05	50.45	7.768	17.58	3.605	6.427	2.691	1.783	30	94.14	47.06	8.721	3.37	17.93	1.14	19.18	49.9	7.828	18.13	3.73	6.69	2.921	1.794	22.95	84.58	52.95	10.04	3.212	19.41
1534	BMW2224	9.84	1.768	19.04	2.062	21.02	38.6	7.9	15.33	3.37	5.914	2.362	1.752	26.88	102.13	36.06	9.48	1.985	18.38	1.732	20.1	48.7	7.574	17.18	3.572	6.359	2.484	1.78	24.5	98.63	42.83	7.991	2.78	16.61	1.01	17.67	44.1	7.845	16.8	3.74	6.22	2.946	1.663	23.4	89.96	49.5	9.1	2.178	18.01
1540	BMW2226	10.79	3.047	22.72	3.137	25.75	56.68	8.247	17.63	3.624	6.435	2.51	1.763	26.43	95.93	44.54	11.49	4.041	22.96	1.246	24.24	49.45	7.979	17.01	3.622	6.178	2.663	1.706	27.5	90.26	44.7	8.56	3.51	19.79	1.73	21.55	57.4	8.077	17.02	3.75	6.26	2.91	1.669	21.44	81	49.52	10.28	3.533	21.82
1546	BMW2227	10.08	2.214	20.74	3.423	24.2	44.3	7.844	16.32	3.526	6.131	2.408	1.744	27.59	94.48	39.86	9.67	2.309	18.38	2.152	20.51	55	8.01	17.7	3.674	6.324	2.564	1.721	29.5	87.48	45.19	7.758	2.87	16.31	1.94	18.23	48.4	8.049	16.65	3.71	6.13	2.865	1.652	22.38	83.47	47.7	9.17	2.464	18.48
1552	BMW2228	11.17	2.544	21.45	2.426	23.91	54.01	8.028	16.69	3.466	6.338	2.382	1.839	25.81	101.08	40.34	9.97	2.63	19.83	2.033	21.86	48.1	7.208	17.09	3.562	6.322	2.538	1.775	26.5	91.03	42.74	8.119	3.34	17.88	2.09	19.96	54.05	7.781	17.09	3.67	6.43	2.813	1.752	21.94	84.61	48.08	9.75	2.838	19.72
1558	BMW2229	10.99	3.421	23.04	1.213	24.25	78.78	7.997	16.23	3.396	6.356	2.253	1.87	27.01	102.03	36.83	10.33	3.268	21.43	1.365	22.84	50.35	8.248	16.27	3.441	6.306	2.465	1.833	29.5	98.03	40.88	8.748	3.4	18.91	1.07	20.02	58.65	7.962	16.64	3.63	6.43	2.784	1.771	22.96	89.77	46.32	10.02	3.363	21.13
1564	BMW2230	11.67	2.373	20.15	2.958	23.04	46.65	7.366	15.7	3.339	6.153	2.361	1.839	25.55	97.05	37.21	9.97	2.163	17.71	2.571	20.3	52.25	7.867	15.95	3.425	6.164	2.639	1.8	29	92.7	41.32	8.233	2.69	17.54	0.94	18.46	44.7	7.855	15.67	3.55	6.08	3.008	1.713	23.2	78.36	47.14	9.96	2.409	18.47
1570	BMW2231	10.9	2.72	21.86	2.367	24.26	57.18	7.929	16.2	3.441	6.315	2.342	1.832	26.03	101.95	37.96	10.66	3.401	19.63	1.486	21.14	50.9	8.045	16.33	3.525	6.147	2.739	1.744	29	100.97	44.91	8.532	2.93	17.47	1.98	19.39	56.85	7.894	16.58	3.28	6.24	2.505	1.902	21.44	88.51	41.54	10.03	3.017	19.65
1576	BMW2232	9.15	2.286	18.86	2.335	21.22	43.38	8.218	17.03	3.534	6.207	2.541	1.756	26.43	113.91	43.25	9.05	2.469	17.54	2.596	20.11	44.4	7.907	17.18	3.649	6.175	2.768	1.692	30	103.5	47.82	8.307	3.08	17.6	1.27	18.86	51.85	8.149	16.6	3.73	6.1	2.91	1.635	22.49	88.54	48.31	8.84	2.612	18
1582	BMW2233	11.6	2.705	25.97	1.648	27.61	63.22	7.865	15.54	3.502	5.889	2.176	1.692	27.56	95.93	33.39	11.12	2.642	23.62	3.08	26.29	49.3	7.922	16.4	3.545	6.092	2.569	1.718	31.5	94.08	42.29	8.917	3.43	23.25	1.78	25.03	58.7	8.146	16.65	3.75	6.16	2.871	1.643	24.04	82.66	47.8	10.55	2.926	24.28
1588	BMW2234	12.41	3.141	23.87	2.341	26.16	72.75	7.481	15.29	3.298	6.135	2.116	1.85	24.42	106.05	32.41	11.9	3.746	21.99	1.439	23.41	62.9	7.743	16.31	3.493	6.181	2.454	1.77	28	100.75	40.06	9.093	3.21	19.18	1.67	20.83	58.55	7.673	16.14	3.53	6.31	2.593	1.788	21.55	84.38	41.85	11.13	3.366	21.68
1594	BMW2236	9.91	2.224	20.21	3.225	23.4	45.95	8.212	16.19	3.371	6.454	2.451	1.915	21.94	99.26	40.09	10.96	2.968	20.97	0.994	21.99	60.9	7.518	17.57	3.595	6.422	2.548	1.786	22.5	87.59	45.21	8.056	2.63	17.38	2.03	19.43	44	7.939	16.3	3.54	6.4	2.903	1.808	19.17	82.66	47.32	9.64	2.607	19.52
1600	BMW2237	11.2	2.517	23.11	3.343	26.4	50.6	8.013	16.13	3.488	6.044	2.473	1.737	26.75	95.64	39.94	10.06	2.251	20.04	2.725	22.79	37.4	7.491	17.49	3.667	6.292	2.755	1.716	25	87.11	48.55	8.487	3.16	19.78	2.33	22.12	50.7	8.038	16.59	3.78	6.08	3.013	1.608	21.93	71.79	49.99	9.92	2.643	20.98
1606	BMW2238	10.1	2.253	19.94	2.908	22.84	47.43	8.178	16.03	3.512	6.055	2.441	1.724	23.86	107.19	39.04	10.32	3.111	20.08	1.344	21.41	46.9	7.779	16.95	3.689	6.083	2.654	1.649	27	98	44.35	8.544	2.87	17.53	1.12	18.58	51.1	7.85	15.54	3.68	5.94	2.84	1.614	22.52	88.89	44.14	9.65	2.745	19.18
1612	BMW2239	10.3	2.421	21.97	2.213	24.1	61.09	8.042	17.22	3.631	6.289	2.393	1.744	28.01	90.76	40.72	10.11	3.273	20.84	2.409	23.28	55.85	8.087	17.03	3.651	6.246	2.656	1.711	31.5	85.06	45.57	8.275	3.15	19.22	2.16	21.32	47.7	7.902	17.6	3.83	6.35	2.965	1.658	23.06	76.48	52.19	9.56	2.948	20.68
1618	BMW2240	10.59	2.618	22.45	2.082	24.49	49.62	8.02	16.63	3.589	6.174	2.55	1.712	22.49	80.52	42.41	9.52	2.55	19.91	1.396	21.26	54.6	7.332	16.71	3.608	6.142	2.577	1.702	24.5	88.93	43.17	8.009	3.06	18.65	1.77	20.39	51.15	8.137	16.3	3.74	6.02	2.989	1.61	20.47	72.87	48.72	9.37	2.743	20.34
1624	BMW2241	11.03	2.613	22.75	3.513	26.18	56.67	8.108	16.2	3.415	6.213	2.314	1.831	25.65	92.64	37.18	11.55	3.471	23.53	1.509	25.06	45.81	7.675	17.79	3.732	6.269	2.671	1.68	26.5	85.74	48.18	9.074	3.71	21.28	1.89	23.05	63.5	7.978	16.81	3.56	6.46	2.771	1.815	22.04	76.31	46.58	10.55	3.265	22.52
1630	BMW2242	11.5	2.916	22.69	2.008	24.69	67.84	8.369	16.07	3.364	6.201	2.243	1.841	24.94	82.17	36.12	9.69	2.29	18.6	2.596	21.16	47.55	7.648	17.47	3.666	6.309	2.681	1.721	27.5	106.02	46.04	8.405	2.78	18.79	1.51	20.26	44.9	7.871	16.46	3.74	6.11	2.957	1.634	22.51	95.99	48.68	9.87	2.662	20.03
1636	BMW2243	9.92	2.085	19.57	2.628	22.16	41.47	8.332	17.06	3.505	6.354	2.453	1.823	25.38	105.37	41.93	10.24	2.941	19.56	1.241	20.8	43.65	7.791	18.77	3.856	6.384	2.807	1.656	26	104.43	52.9	7.562	2.73	17.4	1.5	18.89	43.25	8.187	17.3	3.72	6.42	2.986	1.726	20.95	89.61	51.66	9.24	2.585	18.84
1642	BMW2244	11.72	2.844	24.5	1.764	26.3	62.58	7.839	16.67	3.428	6.48	2.249	1.884	26.5	89.87	36.97	12.35	2.454	22.05	1.874	23.95	43.3	7.822	17.48	3.62	6.365	2.563	1.758	28.5	87.02	44.58	9.681	2.68	20.49	1.92	22.49	43.05	8.086	16.71	3.66	6.28	3.005	1.716	22.44	84.66	50.21	11.25	2.659	22.35
1648	BMW2245	11.54	2.902	20.51	2.066	22.56	56.63	8.197	16.48	3.568	6.123	2.519	1.717	26.38	103.13	41.63	11.42	3.405	18.93	1.865	20.84	54.55	8.032	16.62	3.574	6.15	2.647	1.721	26.5	99.01	44.02	9.021	3.16	16.9	1.84	18.76	52.55	8.019	16	3.68	5.99	3.009	1.628	21.61	87.56	48.15	10.66	3.156	18.78
1654	BMW2246	11.19	2.307	19.85	2.441	22.3	39.18	8.257	19.02	3.65	6.796	2.551	1.86	25	98.19	48.61	10.86	2.316	18.72	2.537	21.25	43.55	8	16.93	3.523	6.335	2.66	1.798	27	90.15	45.07	8.896	3.26	17.63	1.2	18.92	51.15	8.337	18.25	3.78	6.63	2.92	1.754	20.7	82.93	53.29	10.32	2.628	18.73
1660	BMW2247	10.72	2.705	20.66	2.403	23.06	53.31	8.372	17.28	3.471	6.503	2.473	1.866	23.9	95.04	42.71	10.47	2.763	19.45	1.558	20.96	46.75	8.052	18.8	3.683	6.755	2.634	1.834	27.5	89.22	49.28	8.001	3.24	17.91	1.47	19.51	51.25	8.151	17.31	3.73	6.41	2.987	1.718	21.11	75.43	51.71	9.73	2.903	19.34
1666	BMW2248	10.86	1.76	18.88	2.431	21.27	39.29	7.41	14.8	3.267	5.936	2.233	1.823	28.84	103.93	32.92	9.91	1.72	15.95	3.673	19.35	38.85	7.588	16.85	3.565	6.247	2.591	1.752	NA	88.93	43.6	9.232	2.65	17	1.03	17.96	41.9	7.777	16.5	3.76	6.06	2.984	1.612	23.98	97.84	49.24	10	2.043	17.28
1672	BMW2249	12.75	2.308	23.54	2.66	26.25	49.42	7.569	15.34	3.393	6.001	2.312	1.771	26.96	98.33	35.93	12.15	1.843	20.71	3.646	24.34	31.1	7.269	14.23	3.255	5.848	2.441	1.797	28.5	93.76	34.19	9.783	3.14	19.7	1.94	21.74	47.75	7.764	17.63	3.84	6.34	2.902	1.651	21.97	86.62	51.17	11.56	2.43	21.32
1678	BMW2250	10.21	3.3	21.02	2.912	23.92	60.91	8.383	17.86	3.728	6.404	2.54	1.721	25.45	92.45	45.69	11.45	3.403	20.82	1.694	22.54	46.7	7.837	16.23	3.506	6.153	2.454	1.755	27.5	93.84	40.25	8.47	3.12	17.67	2.04	19.8	52.4	7.929	16.81	3.71	6.28	2.827	1.693	22.46	81.92	47.52	10.04	3.274	19.84
1684	BMW2251	10.56	2.794	21.52	2.253	23.77	62.24	8.3	16.17	3.475	6.175	2.314	1.783	27.44	105.65	37.38	10.17	3.196	19.94	2.191	22.11	61.1	8.163	17.83	3.731	6.314	2.631	1.692	28	106.43	46.92	8.837	3.43	19.47	1.5	20.78	54.65	8.035	16.88	3.75	6.26	2.97	1.669	22.06	87.66	50.14	9.86	3.14	20.31
1690	BMW2252	10.96	2.578	22.69	2.645	25.27	49.33	7.899	16.69	3.567	6.142	2.479	1.723	27.07	95.95	41.58	10.05	2.671	22.94	2.606	25.55	51.3	7.721	16.89	3.685	6.117	2.66	1.66	30	94.72	45.45	7.993	3.24	20.78	1.95	22.83	54.9	8.127	16.29	3.77	6.01	2.952	1.594	22.32	83.53	48.09	9.67	2.83	22.14
1696	BMW2255	10.06	2.229	21.72	2.404	24.18	47.35	7.607	15.44	3.37	6.141	2.301	1.829	27.54	99.02	35.53	9.87	2.86	18.38	2.642	21.02	43.3	7.88	17.68	3.792	6.155	2.707	1.623	29.5	95.69	47.22	8.32	2.88	17.22	2.74	20.06	46.35	8.049	16.71	3.76	6.12	3.003	1.628	22.83	89.36	50.18	9.42	2.656	19.11
1702	BMW2256	10.87	2.204	22.03	2.804	24.7	65.11	8.932	13.63	3.118	5.89	2.205	1.887	25.92	101.67	30.59	10.75	2.501	20.61	2.127	22.76	48.45	7.946	16.32	3.534	6.07	2.634	1.718	28.5	98.96	43.23	9.283	3.05	20.49	1.22	21.79	59.55	7.967	14.17	3.41	5.78	2.883	1.695	23.15	77.7	40.85	10.3	2.585	21.04
1708	BMW2257	12.38	2.227	22.35	2.037	24.33	54.79	7.946	15.03	3.313	5.964	2.144	1.811	26.09	97.61	32.14	11.56	2.166	20.26	2.418	22.65	51.5	7.043	15.02	3.325	6	2.32	1.805	28	89.49	34.82	9.426	3.59	18.93	1.55	20.52	52.5	7.942	18.08	3.86	6.46	3.017	1.674	22.41	88.33	54.54	11.12	2.661	20.51
1714	BMW2258	11.2	2.434	20.07	2.554	22.55	47.96	7.686	16.89	3.448	6.409	2.315	1.865	27.42	98.89	39.17	9.88	3.188	19.28	1.497	20.76	45.75	7.415	15.88	3.555	6.002	2.559	1.688	26	100.12	40.89	8.159	3.23	18.72	1.8	20.65	54.55	8.245	17.02	3.85	6.12	2.865	1.59	22.47	90.55	48.77	9.75	2.951	19.36
1720	BMW2261	11.69	2.815	21.8	1.874	23.65	59.92	8.259	17.73	3.291	6.999	2.185	2.09	26.41	85.06	38.53	11.44	2.671	19.75	1.9	21.69	49.25	7.736	17.81	3.621	6.484	2.641	1.791	27	87.66	47.07	8.767	2.75	17.47	1.72	19.19	45	7.916	17.5	3.5	6.89	2.761	1.969	22.45	70.6	48.31	10.63	2.745	19.67
1726	BMW2262	12.54	3.011	22.11	2.038	24.17	66.1	8.174	17.06	3.71	6.135	2.707	1.654	22.11	105.23	46.03	11.66	3.264	19.33	1.624	21	44.95	7.368	17.88	3.639	6.545	2.684	1.799	23	102.3	47.78	8.957	2.96	17.06	2.32	19.47	46.7	7.777	16.45	3.75	6.13	3.005	1.635	20.28	80.23	49.44	11.05	3.078	19.5
1732	BMW2263	11.12	2.779	19.12	1.535	20.74	47.3	7.776	18.23	3.602	6.597	2.496	1.831	25.4	105.27	45.03	10.91	3.4	17.62	1.25	18.86	50.6	7.826	17.77	3.757	6.234	2.756	1.659	28	106.96	49.72	8.739	2.91	15.84	1.57	17.5	45.5	8.151	17.83	3.77	6.46	2.928	1.714	21.07	88.17	52.21	10.26	3.03	17.53
1738	BMW2264	11.53	3.411	22.86	2.07	24.84	59.7	7.705	18.07	3.65	6.683	2.377	1.833	28	106.17	42.61	10.29	2.307	20	2.229	22.21	36.48	NA	17.77	3.636	6.385	2.64	1.756	31.5	105.09	46.05	9.806	3.81	20.71	1	21.71	57	7.848	17.81	3.84	6.42	2.948	1.672	24.98	96.19	52.5	10.54	3.176	21.19
1744	BMW2265	10.66	2.195	21.22	3.721	24.97	44.36	8.016	16.78	3.386	6.718	2.344	1.977	23.97	99.85	39.19	9.89	2.127	18.14	4.008	22.15	40.15	8.018	17.32	3.562	6.553	2.62	1.84	26	93.69	45.12	8.3	3.11	17.85	2.24	20.11	44.3	7.852	18.71	3.84	6.74	2.95	1.755	21.03	81.73	55.2	9.62	2.477	19.07
1750	BMW2266	11.43	2.49	22.93	2.499	25.49	63.44	7.83	14.38	3.213	5.981	2.156	1.866	28.54	93.96	31.06	10.01	2.062	19.72	3.112	22.8	40.1	7.83	16.73	3.525	6.334	2.729	1.797	30.5	95.44	45.62	8.735	3.03	20.64	1.84	22.5	58.35	8.086	13.97	3.45	5.62	3.018	1.629	23.95	87.26	42.16	10.06	2.527	21.1
1756	BMW2267	10.79	2.34	20.35	2.42	22.68	45.08	7.793	16.72	3.507	6.342	2.419	1.805	27.97	104.01	40.74	10.4	2.372	19.07	1.868	20.94	41.15	7.131	16.1	3.461	6.149	2.617	1.777	33	97.99	42.98	9.237	2.82	19.56	0.61	20.24	49.2	7.156	15.28	3.53	6.02	2.676	1.705	25	89.74	40.89	10.14	2.511	19.66
1762	BMW2268	10.62	2.85	21.93	2.94	24.88	52.57	8.259	17.54	3.585	6.443	2.548	1.797	25.6	79.92	44.88	9.64	3.088	20.68	1.464	22.15	46.9	8.202	17.83	3.634	6.476	2.509	1.782	27	73.24	44.91	7.443	3.11	19.48	2.59	21.98	48.95	7.945	17.06	3.65	6.45	2.957	1.767	23.02	65.32	50.45	9.23	3.016	20.7
1768	BMW2269	10.61	2.136	19.68	1.599	21.34	49.24	7.682	15.75	3.306	6.324	2.112	1.914	26.04	90.96	33.11	10.66	1.969	18.84	1.49	20.31	35.75	7.249	16.77	3.526	6.238	2.493	1.769	29	90.23	41.68	8.242	2.44	16.84	1.66	18.49	42.1	7.934	16.66	3.57	6.41	2.762	1.796	23.54	82.85	46.01	9.84	2.182	18.45
1774	BMW2270	12.24	2.287	21.98	2.956	24.99	39.06	7.152	16.68	3.523	6.271	2.502	1.776	25.51	91.29	41.61	12.07	2.555	19.93	2.181	22.14	36.05	7.128	17.93	3.696	6.411	2.665	1.735	28	93	47.34	9.698	3	18.75	2.27	21.11	42.75	8.04	18.09	3.83	6.53	3.117	1.705	21.97	85.64	56.38	11.34	2.614	20.22
1780	BMW2271	10.17	2.036	19.4	2.789	22.26	43.7	8.07	16.04	3.388	6.279	2.354	1.858	26.02	80.77	37.99	10.48	2.095	19.14	2.075	21.23	35.4	7.602	17.05	3.539	6.377	2.475	1.802	27	76.99	41.39	8.376	2.61	17.9	2.07	19.91	45.65	7.989	15.94	3.58	6.12	2.866	1.709	21.97	73.08	45.68	9.68	2.247	18.81
1786	BMW2272	11.07	2.185	18.72	2.651	21.37	44.95	8.434	16.4	3.486	6.212	2.502	1.784	25.01	98.86	41.27	11.54	2.702	18.65	1.134	19.76	48.55	8.539	16.69	3.543	6.173	2.528	1.742	24	103.39	42.25	9.099	2.3	15.98	2.05	18.16	38.5	7.896	16.26	3.62	6.2	2.904	1.713	21.06	89.01	47.22	10.57	2.396	17.78
1792	BMW2274	10.76	2.923	22.69	2.53	25.25	57.43	8.276	16.45	3.561	6.165	2.552	1.731	26.01	102.26	42.13	10.33	3.325	21.54	2.148	23.73	55.4	8.123	17.34	3.67	6.275	2.677	1.71	29	98.59	46.02	8.7	3.14	20.78	1.91	22.82	50.7	7.889	16.5	3.75	6.12	2.966	1.632	22.48	82.49	48.94	9.93	3.129	21.67
1798	BMW2275	10.86	2.334	20.89	2.905	23.79	54.65	8.094	14.89	3.255	6.094	2.319	1.873	25.04	90.97	34.16	11.1	2.944	18.4	2.342	20.72	44.65	8.38	17.23	3.624	6.332	2.783	1.747	25.5	89.3	47.45	9.022	3.02	18.25	2.15	20.4	51.7	7.934	15.96	3.56	6.19	2.909	1.739	20.58	85.72	46.42	10.33	2.766	19.18
1804	BMW2276	11.27	2.69	20.67	2.929	23.56	52.08	8.297	16.92	3.477	6.441	2.531	1.847	23.55	98.49	43.22	11.48	3.227	19.83	1.546	21.36	58.1	8.042	17.39	3.59	6.389	2.75	1.78	25.5	102.12	47.47	8.844	2.81	18.51	2.22	20.69	48.6	8.068	16.08	3.57	6.21	2.887	1.739	20.11	87.78	46.42	10.53	2.909	19.67
1810	BMW2277	11.67	2.996	19.15	2.598	21.81	49.57	7.914	18.62	3.636	6.801	2.546	1.866	24.96	97.64	47.05	11.46	3.327	17.78	1.575	19.41	48.2	8.278	18.64	3.733	6.613	2.754	1.771	27	98.39	51.91	8.845	2.83	15.21	1.31	16.56	37.9	7.852	19.88	3.96	7.02	2.947	1.773	21.46	91.54	58.59	10.66	3.051	17.38
1816	BMW2278	11.17	2.826	23.74	1.493	25.3	63.49	8.038	15.82	3.355	6.313	2.262	1.877	23.27	91.68	36.11	10.27	2.651	21.11	1.356	22.49	55.25	7.279	17.79	3.608	6.556	2.571	1.817	26	83.97	45.85	8.717	3.17	20.24	1.33	21.51	55.85	7.975	15.96	3.56	6.2	2.838	1.742	20.84	81.14	45.3	10.05	2.882	21.7
1822	BMW2279	11.63	2.141	20.89	1.935	22.91	46.67	7.999	15.45	3.464	5.932	2.372	1.709	27.06	101.32	36.97	10.78	2.106	19.09	2.53	21.6	42.35	7.474	15.18	3.376	5.943	2.418	1.76	28	95.1	37.16	9.192	3.38	18.34	1.39	19.67	48.1	8.021	18.11	4.2	6.98	3.125	1.662	21.94	93.67	56.59	10.53	2.542	19.44
1828	BMW2280	10.56	2.388	18.91	2.869	20.58	42.3	8.236	18.46	3.642	6.847	2.521	1.882	25.84	97.29	46.84	10.33	2.698	16.52	2.457	18.95	42.5	7.612	17.28	3.594	6.387	2.641	1.777	28	90.78	45.63	8.812	2.97	15.62	1.48	17.2	40.6	7.788	18.89	3.84	6.77	3.014	1.763	20.55	85.69	56.94	9.9	2.685	17.02
1834	BMW2281	9.86	2.654	20.11	2.397	22.52	47.17	8.57	18.66	3.71	6.642	2.591	1.79	26	103.87	48.78	11.56	3.764	19.69	1.526	21.23	49.15	7.972	19.5	3.789	6.82	2.774	1.8	28	105.54	54.59	8.59	3.21	18.04	1.22	19.22	50.05	8.134	18.76	3.91	6.65	2.796	1.701	22.92	91.96	52.46	10	3.209	19.28
1840	BMW2282	11.02	2.645	20.44	2.262	22.75	47.04	7.92	17.1	3.727	6.06	2.607	1.629	24.43	98.83	44.62	11.27	3.09	20.17	1.062	21.25	46.6	6.374	18.99	3.927	6.427	2.902	1.637	25	91.05	54.79	8.716	2.83	17.41	1.64	18.99	43.1	8.011	17.17	3.87	6.22	3.07	1.607	20.41	91.7	52.71	10.34	2.855	19.34
1846	BMW2283	9.6	1.875	19.56	2.431	22.01	46.41	7.981	14.47	3.196	5.78	2.213	1.813	24.94	96.35	31.74	9.36	1.928	17.57	3.341	20.9	38.65	7.96	16.63	3.64	6.052	2.643	1.663	27.5	89.45	44.85	8.051	3.2	18.12	1.21	19.25	53.3	8.128	16.55	3.7	6.19	2.952	1.673	22.02	83.96	48.86	9	2.334	18.42
1852	BMW2284	10.71	2.676	22.18	3.385	25.58	58.19	8.302	16.16	3.415	6.254	2.356	1.84	26.4	97.16	37.99	11.04	2.579	21.02	2.422	23.45	40.95	7.695	16.01	3.485	6.152	2.532	1.765	29	101.88	40.03	9.578	3.62	20.14	1.61	21.59	59.8	7.959	17.75	3.83	6.56	2.706	1.713	23.04	88.45	48.03	10.44	2.958	21.11
1858	BMW2285	11.36	2.992	23.35	1.289	24.71	65.3	8.187	16.23	3.484	6.248	2.325	1.797	24.52	99.27	37.86	10.09	2.227	19.36	2.851	22.17	40.55	7.425	16.71	3.568	6.216	2.576	1.742	29	91.84	43.68	8.229	3.17	18.47	1.49	19.98	54.05	8.069	16.62	3.96	7.05	2.858	1.78	21.96	83.81	47.49	9.89	2.796	20.39
1864	BMW2286	11.31	2.567	21.99	2.839	24.84	51.32	8.248	16.75	3.49	6.425	2.467	1.847	24.57	92.68	41.71	10.75	2.843	20.77	2.521	23.31	40.7	8.143	17.04	3.613	6.195	2.553	1.715	28	95.01	43.63	8.789	3.16	20.3	1.58	21.81	48.45	7.899	16.27	3.66	7.5	3.162	2.049	21.96	92.96	51.44	10.28	2.857	21.02
1870	BMW2287	10.26	3.261	21.62	2.608	24.34	64.24	8.885	17.74	3.58	6.409	2.552	1.791	24.79	94.35	44.78	9.97	3.042	20.11	1.864	21.95	50.35	7.942	17.89	3.724	6.315	2.718	1.696	26.5	87.73	49.06	8.083	2.87	18.04	1.89	19.87	46.4	8.028	16.93	3.67	6.35	2.93	1.73	20.99	87.4	49.61	9.44	3.058	19.92
1876	BMW2288	11.31	2.831	18.97	3.434	22.36	45.52	8.277	19.31	3.735	6.846	2.664	1.836	26.06	106.67	51.66	11.88	3.713	18.72	2.304	21	50.5	7.804	18.47	3.705	6.548	2.809	1.767	25.5	105.08	52	9.07	3.26	16.81	1.75	18.43	46.2	7.887	18.44	3.82	6.66	3.001	1.743	21.57	91.24	55.34	10.75	3.268	18.17
1882	BMW2289	9.49	2.4	19.14	3.207	22.35	41.91	8.347	18.24	3.712	6.49	2.61	1.748	25.01	95.53	47.98	11.16	3.117	19.93	1.942	21.89	47.7	7.477	18.8	3.719	6.664	2.784	1.792	27	83.6	52.24	8.075	2.72	16.88	2.56	19.44	43.05	8.143	17.4	3.75	6.43	2.959	1.715	20.56	74.39	51.49	9.58	2.746	18.65
1888	BMW2290	11.23	1.955	22.09	3.874	26	44.44	7.943	17.31	3.278	6.052	2.298	1.85	25.5	105.25	35.84	9.96	2.426	19.9	2.828	22.71	53.25	7.529	16.21	3.43	6.262	2.516	1.826	28.5	74.97	40.74	8.614	2.97	20.37	2.21	22.52	50.45	7.929	15.82	3.55	6.17	2.949	1.738	22.18	74.28	46.65	9.93	2.45	20.79
1894	BMW2291	10.57	2.166	20.47	2.098	22.57	48.68	8.025	15.64	3.413	6.033	2.277	1.779	24.94	97.94	35.76	10.38	1.851	17.69	3.142	20.85	38.85	7.59	15.64	3.427	6.016	2.574	1.755	28	90.16	40.08	8.265	2.89	17.92	0.86	18.74	50.7	7.945	15.9	3.61	6.11	2.842	1.693	21.57	88.32	45.18	9.74	2.302	18.69
1900	BMW2292	9.75	2.355	20.37	2.52	22.86	47.95	8.31	17.11	3.429	6.474	2.392	1.897	24.36	102.84	41.22	9.44	2.51	18.22	2.013	20.25	40.6	7.866	16.76	3.546	6.212	2.646	1.752	25.5	100.18	44.72	8.376	2.78	18.84	1.39	20.1	44.1	7.712	17.23	3.66	6.51	2.823	1.779	21.48	91.43	48.64	9.19	2.548	19.14
1906	BMW2293	9.8	2.915	21.18	2.711	23.87	57.52	8.538	15.68	3.508	5.967	2.409	1.724	23.04	97.29	37.74	10.34	3.522	20.9	1.453	22.36	50.2	7.952	17.23	3.628	6.307	2.739	1.738	25.5	86.47	47.35	8.29	3.42	19.24	1.69	21.02	61.75	8.102	15.31	3.6	5.91	2.935	1.642	19.14	79.74	44.93	9.48	3.286	20.44
1912	BMW2294	10.53	2.142	22.18	3.322	25.54	46.17	7.211	14.79	3.268	5.907	2.259	1.808	26.02	94.2	33.6	10.53	3.577	21.98	1.148	23.09	62.1	8.03	16.84	3.69	6.068	2.672	1.644	28	91.92	45.82	8.771	3.28	20.15	1.53	21.75	55.9	8.174	18.42	3.94	6.74	2.598	1.711	22.08	82.69	47.85	9.94	3	21.44
1918	BMW2295	9.44	2.311	19.87	2.612	22.53	46.03	7.934	16.47	3.341	6.399	2.416	1.921	26.54	93.62	39.64	9.69	3.38	19.9	1.259	21.11	58.95	7.982	17.34	3.647	6.295	2.685	1.726	26	99.3	46.81	7.666	3.12	17.68	1.6	19.33	52.5	7.869	16.52	3.57	6.37	2.829	1.784	21.7	83.23	46.73	8.93	2.937	19.15
1924	BMW2296	10.77	2.553	20.84	3.344	24.2	44.39	8.341	18.21	3.714	6.533	2.614	1.758	26.57	92.89	48.02	11.46	3.147	20.47	1.768	22.24	46.7	7.607	19.13	3.813	6.611	2.802	1.734	27	93.49	54.53	8.726	2.98	18.09	1.97	19.95	47.35	7.725	17.22	3.73	6.4	2.821	1.716	22.55	79.18	48.58	10.32	2.893	19.8
1930	BMW2297	11.14	1.319	20.44	3.768	24.19	36.54	7.363	13.69	3.071	5.821	1.958	1.896	23.09	95.94	26.68	12.17	1.13	20.91	2.55	23.42	36.8	5.088	16.45	3.47	6.262	2.32	1.805	23.5	81.31	54.31	9.119	2.84	18.15	1.96	20.12	49	8.039	15.98	3.66	6.07	2.924	1.658	21.46	74.78	46.72	10.81	1.763	19.83
1936	BMW2299	11.9	2.504	23.18	3.42	26.7	57.67	8.016	15.35	3.34	6.188	2.269	1.856	26.53	99.5	34.79	11.81	2.795	21.94	3.212	25.19	42	7.256	13.85	3.147	5.961	2.05	1.894	28.5	100.68	37.26	9.546	3.57	20.77	2.01	22.84	59.65	7.888	16.89	3.75	6.28	2.795	1.675	21.96	84.27	47.2	11.09	2.956	21.96
1942	BMW2300	11.83	2.594	19.77	2.382	22.24	57.2	7.984	15.95	3.337	6.357	2.27	1.899	24.76	82.04	36.37	11.43	2.999	19.18	0.771	19.91	53.75	7.482	16.46	3.523	6.222	2.493	1.766	24.5	79.95	41.26	8.555	3.07	16.34	1.32	17.67	52.3	7.853	16.24	3.64	6.23	2.839	1.712	20.39	70.55	46.11	10.61	2.888	18.43
1948	BMW2302	10.8	1.569	23.13	4.115	27.23	43.2	7.828	14.17	3.064	6.116	2.014	1.999	28.03	100.76	28.86	9.92	1.916	20.14	4.687	24.85	44.85	7.908	16.12	3.442	6.258	2.547	1.818	31	87.37	40.92	8.856	3.34	21.2	1.59	22.88	58.9	8.153	16.68	3.62	6.44	2.782	1.779	24.92	82.97	46.41	9.86	2.275	21.49
1954	BMW2304	11.19	1.955	22.64	3.249	25.96	52.19	8.051	14.65	2.982	6.401	2.072	2.087	25.06	81.05	30.14	10.93	2.185	21.13	3.27	24.39	36.7	7.606	15.62	3.231	6.438	2.449	1.993	27	80.78	37.11	8.608	2.79	19.01	2.07	21.14	51.45	7.849	15.87	3.37	6.52	2.7	1.935	21.51	69.15	42.85	10.24	2.31	20.93
1960	BMW2305	10.38	1.321	21.64	3.47	25.15	40.65	7.477	14.49	3.004	6.112	2.074	2.082	25.02	84.06	30.33	9.94	1.883	20.41	2.834	23.21	44.7	7.585	15.29	3.184	6.379	2.373	2.003	29.5	73.17	36.3	8.207	2.6	19.24	1.71	20.85	50.15	8.512	16.28	3.49	6.43	2.712	1.842	21.58	73.85	44.15	9.51	1.935	20.43
1966	BMW2306	11.39	2.819	21.62	2.023	23.55	56.64	7.822	16.62	3.406	6.459	2.344	1.893	22.89	90.29	38.66	11.05	3.292	20.71	1.007	21.74	48	7.539	16.4	3.382	6.47	2.309	1.913	22	92.35	37.58	8.784	3.52	18.42	1.47	19.8	50.55	8.026	20.06	4.01	7.06	2.779	1.761	21.02	74.29	55.75	10.41	3.21	20.25
1972	BMW2307	10.3	1.886	21.87	2.562	24.42	46.96	7.573	14.63	3.191	6.123	2.08	1.924	25.45	85.95	30.09	11.79	1.759	18.88	2.659	21.56	51.4	7.324	16.08	3.419	6.252	2.41	1.829	27	79.99	38.53	8.701	2.8	16.59	1.89	18.43	51.7	8.154	15.33	3.54	6.03	2.879	1.703	20.9	66.28	44.14	10.26	2.148	19.11
1978	BMW2309	10.55	2.505	19.27	2.732	22.09	56.4	8.118	16.55	3.351	6.53	2.176	1.942	26.76	87.54	36.65	11.53	3.558	19.71	1.533	21.28	52.1	7.674	15.72	3.346	6.208	2.343	1.855	27.5	92.39	36.37	9.007	3.11	17.63	1.85	19.48	55.25	7.823	16.49	3.58	6.31	2.66	1.763	22.65	86.7	43.86	10.36	3.058	18.87
1984	BMW2310	12.23	2.523	23.71	2.895	26.62	51.37	8.096	16.78	3.479	6.414	2.374	1.849	25.91	98.89	39.65	11.22	2.73	21.31	3.077	24.4	51.85	7.625	17.58	3.59	6.41	2.611	1.786	28.5	90.91	46.14	8.892	3.11	19.45	2.22	21.82	51	8.026	16.88	3.66	6.41	2.916	1.751	21.84	90.71	49.23	10.78	2.788	21.49
1990	BMW2311	10.39	2.388	20.54	3.932	24.5	48.63	8.244	16.09	3.532	6.104	2.52	1.731	22.94	104.05	40.4	10.47	2.481	19.5	2.818	22.31	42.55	7.723	17.64	3.719	6.231	2.714	1.675	22.5	93	48.15	8.317	2.68	17.77	2.32	20.17	47.3	7.862	15.38	3.6	5.94	2.907	1.65	19.01	82.63	44.71	9.73	2.516	19.27
1996	BMW2312	12.1	3.465	24.95	1.818	26.81	71.87	8.329	17.74	3.543	6.674	2.254	1.883	24.42	91.82	39.83	10.93	3.452	21.04	2.36	23.4	44.3	7.96	17.19	3.641	6.269	2.735	1.722	26.5	99.2	46.72	8.887	3.4	18.62	2.93	21.65	54.95	8.159	17.21	3.69	6.4	2.936	1.734	20.35	83.35	50.52	10.64	3.439	21.54
2002	BMW2314	12.19	2.999	23.54	2.141	25.7	53.49	7.769	17.5	3.648	6.335	2.468	1.737	26.46	103.07	42.09	12.2	2.991	22.84	1.783	24.65	56.25	7.833	18.95	3.799	6.595	2.646	1.736	28.5	101.6	50.59	9.25	3.86	20.24	1.21	21.43	58.35	8.067	17.88	3.82	6.42	2.991	1.681	23.02	99.47	53.48	11.21	3.283	22.21
2008	BMW2315	11.02	2.228	22.54	2.889	25.38	52.66	7.949	15.4	3.312	6.156	2.164	1.855	24.45	91.14	33.38	10.64	1.722	20.71	3.951	24.62	41.6	6.75	16.55	3.597	6.158	2.394	1.712	28.5	83.34	40.19	8.762	4	20.29	1.47	21.73	63.2	8.008	17.26	3.87	6.22	2.937	1.607	20.9	77.92	50.7	10.14	2.65	21.18
2014	BMW2320	9.09	1.571	17.66	1.4	19.76	41.86	7.965	14.42	3.144	6.209	2.074	1.986	25.9	88.42	30.02	8.87	2.04	17.73	2.267	20.04	35.7	8.363	15.74	3.508	6.014	2.422	1.714	28	89.66	38.24	7.591	2.36	15.85	1.45	17.35	38.85	8.047	16.53	3.64	6.3	2.961	1.731	22.5	79.88	48.94	8.52	1.99	17.08
2020	BMW2321	10.92	1.76	20.84	2.956	23.79	48.24	7.875	13.89	3.1	5.999	2.062	1.923	24.37	92.45	28.95	9.66	1.718	19.5	4.174	23.61	36.85	7.391	16.09	3.408	6.317	2.495	1.854	28.5	81.04	39.46	8.11	3.4	20.1	2.4	22.37	53.75	8.206	17.68	3.77	6.5	2.934	1.724	22.52	70.89	51.88	9.56	2.293	20.15
2026	BMW2322	11.95	2.699	22.48	3.069	25.52	53.87	8.06	15.96	3.575	5.929	2.53	1.669	28.56	98.32	39.54	11.71	2.65	21.34	3.363	24.66	43.35	7.931	15.85	3.416	6.146	2.537	1.799	33	101.68	40.8	10.233	3.07	20.62	0.99	21.47	55.45	7.821	14.82	3.56	5.74	2.912	1.612	25.45	93.24	43.16	11.3	2.806	21.48
2032	BMW2323	11.62	2.298	21.98	2.617	24.58	45.29	7.478	16.45	3.362	6.506	2.301	1.929	24.45	100.68	38.01	12.65	2.527	20.93	1.185	22.18	47.15	7.126	15.57	3.501	5.882	2.723	1.68	25	91.66	42.89	9.946	2.65	18.71	1.41	20.17	49.95	7.728	14.65	3.4	5.98	2.799	1.759	20.43	82.34	41.01	11.41	2.492	20.54
2038	BMW2324	10.73	2.358	21.53	3.053	24.7	42.97	8.044	17.25	3.577	6.374	2.554	1.789	22.56	92.33	44.01	11.36	3.108	21.61	1.699	23.34	44.2	7.896	17.62	3.683	6.328	2.763	1.718	22	92.57	48.99	8.677	2.96	18.97	2.51	21.55	42.2	7.818	17.87	3.84	6.42	3.074	1.672	19.77	80.54	54.93	10.26	2.809	20.7
2044	BMW2325	10.99	2.496	21.5	2.799	24.24	52.52	8.346	17.22	3.43	6.717	2.355	1.955	25.96	106.18	40.61	11.4	3.851	20.36	1.705	22.05	50.15	8.228	20.09	3.796	6.922	2.448	1.823	28	104.58	49.18	9.182	2.94	18.26	2.24	20.5	48.9	8.187	18	3.66	6.75	2.751	1.844	21.44	85.52	49.51	10.52	3.096	20.04
2050	BMW2326	13.04	3.888	25.35	1.245	26.6	NA	8.197	16.59	3.568	6.218	2.304	1.743	26.04	95.53	38.52	11.96	3.726	22.26	2.384	24.65	62.7	8.086	18.21	3.597	6.688	2.6	1.859	29	98.58	47.94	10.186	4.06	21.76	1.39	23.25	69.4	7.929	16.33	3.76	6.06	2.849	1.612	22.43	84.89	46.53	11.73	3.891	23.12
2056	BMW2327	10.29	2.301	18.7	3.268	22.01	43.06	8.273	17.68	3.602	6.513	2.505	1.806	26.92	97.82	44.44	11.55	2.595	19.25	2.159	21.36	52.1	6.985	18.12	3.755	6.416	2.65	1.709	27	96.68	47.91	9.448	2.85	18.01	1.78	19.72	41.2	7.807	19.49	3.99	6.93	2.766	1.737	22.06	89.05	53.91	10.43	2.582	18.65
2062	BMW2328	10.98	2.674	21.72	1.58	23.26	57.55	8.202	15.91	3.33	6.431	2.394	1.93	26.83	96.83	38.1	11.18	2.797	21.06	1.432	22.48	42.35	7.927	18.5	3.697	6.685	2.63	1.808	29	96.37	48.64	9.097	2.98	19.75	0.29	20.06	54.1	8.02	15.62	3.49	6.22	2.831	1.782	23.62	83.7	44.22	10.42	2.817	20.84
2068	BMW2329	11.37	2.164	22.04	2.858	24.89	46.4	7.511	16.25	3.388	6.433	2.155	1.907	28.48	93.99	35.39	10.95	2.368	20.13	2.334	22.46	47.25	7.398	17.25	3.526	6.577	2.607	1.865	28	97.17	44.95	8.668	2.58	19.22	2.05	21.4	45.65	8.101	16.38	3.63	6.3	2.81	1.736	23.5	86.14	46.02	10.33	2.371	20.46
2074	BMW2330	12.52	3.355	23.6	1.922	25.56	57.53	8.206	19	3.722	6.705	2.513	1.808	24.99	92.12	47.93	12.3	3.485	21.92	1.962	23.9	42.6	7.749	19.21	3.782	6.712	2.606	1.775	26	96.05	49.45	9.541	3.31	19.57	1.79	21.4	53.55	8.218	17.9	3.79	6.47	2.839	1.707	21.37	85.91	50.81	11.45	3.383	21.7
2080	BMW2331	NA	3.101	23.05	1.186	24.22	66.88	6.969	16.7	3.318	6.603	2.153	1.998	25.47	100.04	35.93	13.61	3.514	22.9	0.636	23.5	58.55	7.631	17.93	3.533	6.604	2.492	1.869	27.5	102	43.63	10.937	3.65	20.01	1.01	21.07	60	7.874	16.91	3.59	6.45	2.834	1.797	23	89.31	47.92	12.27	3.422	21.99
2086	BMW2332	12.5	2.06	21.64	2.499	24.21	47.59	7.497	14.75	3.21	6.021	2.19	1.875	24.06	102.05	31.9	10.62	2.016	18.93	3.322	22.25	38.85	7.234	15.47	3.428	6.019	2.425	1.756	23.5	99.05	38	8.571	3.21	16.99	2	18.88	49.85	8.019	17.32	3.81	6.31	2.976	1.656	21.55	89.1	51.55	10.56	2.429	19.19
2092	BMW2333	11.73	3.063	22.67	2.893	25.58	60.57	8.264	17.55	3.503	6.733	2.392	1.916	26.47	107.61	42.56	11.31	3.855	22.21	2.226	24.48	61.35	8.01	18.19	3.659	6.541	2.709	1.788	29.5	98.11	48.28	9.119	NA	19.69	1.47	21.18	61.6	8.155	18.56	3.89	6.58	3.074	1.692	21.77	86.11	57.05	10.72	3.459	21.52
2098	BMW2334	10.8	2.021	22.03	3.07	25.08	52.43	7.735	14.48	3.131	6.205	2.073	1.981	26.41	96.74	30.16	11.21	2.25	21.13	2.517	23.61	40	7.278	16.07	3.542	6.033	2.446	1.703	27	98.07	39.35	9.253	3.05	20.25	1.79	22.06	52.7	7.833	15.68	3.62	6.03	2.89	1.666	22.48	85.49	45.31	10.42	2.44	21.14
2104	BMW2336	11.83	2.729	24.69	1.521	26.19	69.52	7.756	15.03	3.292	6.037	2.031	1.835	26.84	103.84	29.75	11.31	3.551	22.75	1.762	24.51	65	7.619	16.7	3.594	6.149	2.506	1.711	30.5	101.04	41.18	9.357	3.49	21	1.14	22.18	61.85	7.911	15.93	3.67	6.01	2.804	1.638	22.47	89.68	44.67	10.83	3.257	22.81
2110	BMW2337	9.74	2.266	19.45	2.986	22.39	41.69	8.284	13.85	3.652	6.321	2.516	1.726	26.44	106.95	31.72	9.17	1.423	18.72	3	21.7	30.5	7.259	14.4	3.385	5.667	2.463	1.674	29	93.6	35.42	7.907	3.01	18.48	1.51	19.97	52.8	8	15.55	3.65	5.91	2.936	1.619	23.02	82.68	45.65	8.94	2.233	18.88
2116	BMW2338	10.95	2.771	22.16	2.718	24.92	58.32	8.101	16.76	3.459	6.464	2.291	1.869	27.51	104.91	37.77	10.31	3.519	21.61	1.321	22.94	58.6	7.313	17.32	3.622	6.449	2.493	1.781	31.5	85.14	43.8	8.648	3.74	20.13	0.53	20.66	59.75	8.072	17.17	3.8	6.29	2.945	1.655	23.36	78.09	50.57	9.97	3.343	21.3
2122	BMW2340	10.72	2.112	22.61	2.817	25.46	49.88	7.837	15.82	3.556	5.975	2.105	1.677	27.03	92.45	33.47	10.3	1.632	20.75	3.331	24.05	38	6.735	13.87	3.315	5.612	2.126	1.693	31	84.03	29.23	8.391	3.49	19.87	1.43	21.32	60.4	8.052	16.45	3.81	6	2.821	1.575	22.49	82.12	46.41	9.8	2.411	21.08
2128	BMW2342	11.05	3.132	23.84	2.569	26.38	52.68	8.152	16.51	3.371	6.434	2.205	1.911	26.52	84.42	36.17	11.87	3.972	23.97	0.943	24.9	63.85	7.756	18.19	3.655	6.514	2.535	1.782	25.5	86.87	46.61	8.713	3.45	19.84	1.9	21.72	58.5	7.91	16.63	3.6	6.4	2.802	1.778	22.56	75.88	46.59	10.54	3.518	22.55
2134	BMW2344	10.96	1.916	23.45	2.714	26.2	52.98	6.971	13.99	3.08	5.995	1.869	1.944	25.89	87.47	25.42	9.52	1.343	19.58	3.466	23.04	33.35	9.175	13.85	3.103	5.909	1.92	1.904	30.5	70.81	29.13	8.3	3.43	20.75	1.43	22.15	58.55	7.869	16.74	3.6	6.38	2.754	1.772	22.99	65.4	46.11	9.59	2.23	21.26
2140	BMW2347	12.45	2.374	24.39	2.281	26.69	59.74	7.578	15.32	3.264	6.24	1.977	1.923	27.46	105.09	30.12	11.89	2.778	21.74	3.677	25.36	49.2	6.896	16.96	3.557	6.3	2.541	1.771	27.5	100.48	42.2	9.256	3.6	19.75	2	21.82	61.55	7.808	17.94	3.8	5.68	2.858	1.495	22.44	92.57	51.24	11.2	2.917	21.96
2146	BMW2348	12.18	2.609	22.98	3.019	25.97	56.47	8.313	16.95	3.42	6.018	2.274	1.928	24.56	101.32	38.82	11.66	3.187	22.89	1.553	24.49	47.6	7.679	18.28	3.681	6.571	2.682	1.785	27.5	98.12	48.4	9.077	3.92	20.43	1.61	22.02	59.2	8.153	17.68	3.82	6.43	3.049	1.683	21.64	83.87	53.91	10.97	3.239	22.1
2152	BMW2350	10.62	2.412	20.92	1.83	22.77	44.86	8.051	17.92	3.52	6.82	2.392	1.93	26.94	102.28	43.37	10.31	2.66	19.57	1.839	21.4	41	7.446	17.31	3.565	6.462	2.704	1.813	29	102.84	47.11	8.32	3.45	18.78	0.97	19.66	49.35	7.913	18.6	3.85	6.68	2.963	1.735	23	93.84	55.12	9.75	2.841	19.76
2158	BMW2351	9.59	2.392	19.54	2.414	21.88	38.81	NA	15.74	3.491	5.998	2.347	1.712	25.99	101.28	36.61	9.78	2.563	18.84	2.116	20.96	42.8	8.041	16.06	3.545	6.02	2.656	1.698	29.5	98.47	42.51	8.02	2.91	18.1	1.35	19.28	45.15	8.175	17.04	3.81	6.17	3.072	1.619	22.54	90.28	52.35	9.13	2.622	18.83
2164	BMW2352	9.94	2.18	21.97	2.023	24.03	50.05	8.111	16.08	3.473	6.188	2.188	1.782	25.93	101.36	35.36	8.47	1.929	19.49	3.585	23.1	41.85	8.09	16.32	3.533	6.182	2.589	1.75	29	91.9	42.93	7.635	3.38	20.1	0.9	21.1	54.7	8.056	17.36	3.81	6.26	2.878	1.643	22.78	81.45	49.97	8.68	2.496	20.52
2170	BMW2353	10.87	2.273	22.11	2.068	24.22	50.65	8.005	15.85	3.363	6.261	2.262	1.862	28.13	106.47	36.39	10.94	2.877	21.13	1.733	22.86	48.1	7.873	17.96	3.747	6.336	2.67	1.691	32.5	107.53	48.54	9.142	3.17	19.75	1.21	20.94	47.35	8.101	17.47	3.78	6.41	3.094	1.696	24.4	94.95	54.05	10.32	2.773	21
2176	BMW2354	10.1	2.516	21.37	2.533	23.93	46.94	8.298	17.64	3.747	6.265	2.508	1.675	26.82	108.45	44.03	10.17	2.637	19.34	1.979	21.39	48.1	7.703	17.4	3.691	6.208	2.641	1.682	28	99.87	45.83	8.352	2.68	18.54	1.62	20.13	39.7	7.743	17.58	3.86	6.31	2.977	1.635	22.02	91.09	52.34	9.54	2.611	19.75
2182	BMW2355	10.16	2.453	21.82	2.508	24.44	52.69	8.065	16.45	3.409	6.321	2.305	1.852	27.29	90.85	37.71	10.1	3.413	22.59	1.838	24.41	37.55	8.03	17.13	3.726	6.115	NA	1.641	29	96.77	48.74	8.319	3.88	21.42	1.08	22.53	64.1	8.18	16.9	3.74	6.25	2.943	1.671	22.5	83.92	49.74	9.53	3.249	21.94
2188	BMW2356	10.13	2.458	21.22	2.555	23.71	37.23	7.824	18.89	3.876	6.521	2.729	1.674	24.99	102.33	51.45	9.59	2.239	18.34	3.277	21.67	54.7	7.855	17.97	3.756	6.328	2.615	1.685	29	98.56	46.97	7.964	3.13	18.15	1.78	20	45.65	7.952	17.86	3.84	6.44	3.062	1.677	22.6	86.63	54.69	9.23	2.609	19.24
2194	BMW2358	11.98	2.222	22.48	1.978	24.36	54.52	7.452	15.05	3.259	6.142	2.013	1.87	28.45	92.34	30.88	11.57	3.79	21.57	0.81	22.39	62.75	7.772	17.43	3.609	6.371	2.575	1.765	30.5	96.44	45.28	9.773	3.34	19.15	0.88	20.11	55.8	7.778	15.99	3.61	6.1	2.91	1.69	24	91.95	46.53	11.11	3.117	21.07
2200	BMW2360	11.79	2.751	21.84	2.471	24.29	58.47	8.013	16.76	3.436	6.418	2.251	1.869	22.84	87.34	37.84	11.86	3.72	21.87	0.372	22.21	50.55	7.578	18.09	3.535	6.783	2.474	1.919	24	83.57	45.01	9.215	3.44	18.27	1.83	19.98	54.55	8.16	18.1	3.8	6.55	2.845	1.724	20.55	73.26	51.49	10.95	3.304	20.66
2206	BMW2361	11.03	2.386	22.15	2.607	24.81	54.43	7.801	15.98	3.105	6.834	2.114	NA	27.72	102.26	33.71	10.93	2.486	20.42	2.629	23.09	40.3	7.611	17.69	3.549	6.622	2.568	1.866	28.5	98.77	45.62	8.318	2.84	17.21	1.8	19.13	44.05	8.004	17.91	3.73	6.63	2.889	1.777	23.38	85.82	51.74	10.09	2.571	19.93
2212	BMW2362	9.79	2.56	20.53	2.707	23.22	65.32	8.181	16.47	3.468	6.249	2.343	1.807	25.21	92.81	39.02	9.56	2.214	18.17	3.233	21.36	37.55	7.139	17.69	3.688	6.409	2.63	1.738	25.5	95.05	46.31	8.652	3.53	19.17	1.44	20.69	54.55	7.839	17.21	3.76	6.35	2.945	1.689	21.47	86.36	50.69	9.33	2.768	19.29
2218	BMW2363	11.59	2.952	25.04	2.496	27.61	59.4	7.893	16.6	3.58	6.252	2.335	1.744	29.04	94.69	39.07	10.86	3.025	22.95	2.669	25.61	52.8	8.165	18.2	3.753	6.436	2.621	1.715	33	93.84	47.37	9.006	3.59	21.38	2.36	23.68	55.3	7.969	17.03	3.82	6.2	3.033	1.623	24.11	84.68	51.66	10.49	3.189	23.12
2224	BMW2364	11.99	3.27	23.36	2.601	26.01	63.36	8.217	17.41	3.587	6.391	2.425	1.775	29.05	101.74	42.81	11.06	3.576	21.68	2.441	24.18	58.9	7.683	19.19	3.745	6.813	2.636	1.819	30.5	100.76	50.96	8.813	3.41	20.22	1.77	21.85	49.95	7.903	17.82	3.85	6.36	3.022	1.652	25.05	88.42	53.86	10.62	3.419	21.75
2230	BMW2365	10.75	2.941	20.76	3.053	23.81	48.73	8.448	19.78	3.737	6.933	2.573	1.875	27.5	97.2	51.28	10.73	3.203	20.2	1.648	21.85	53.55	7.993	17.74	3.584	6.539	2.534	1.824	29	97.4	45.51	8.57	3.7	17.52	1.69	19.31	50.3	8.119	19.9	3.97	6.89	3.014	1.736	23	88.9	59.97	10.02	3.281	19.49
2236	BMW2366	10.16	2.374	21.05	1.848	22.84	59.8	8.061	15.05	3.292	6.089	2.14	1.852	28.09	89.09	31.84	9.75	2.909	19.98	1.446	21.4	54.55	7.912	17.91	3.567	6.584	2.519	1.846	29.5	81.51	45.34	7.989	3.31	18.05	1.75	19.84	53	7.849	16.99	3.67	6.39	2.881	1.741	23.02	79.85	48.94	9.3	2.864	19.69
2242	BMW2367	11.41	2.484	21.19	2.81	23.99	53.34	7.864	16.25	3.312	6.472	2.268	1.956	23.04	100.82	36.86	10.87	3.582	20.19	1.025	21.28	53.1	7.661	17.64	3.6	6.481	2.677	1.8	23.5	97.39	46.47	8.481	3.23	18.04	1.62	19.66	47.7	8.146	18.99	3.76	6.94	2.907	1.846	17.95	79.01	55.21	10.25	3.099	19.81
2248	BMW2368	10.15	2.924	24.49	0.598	25.15	67.78	8	15.27	3.455	5.933	2.263	1.718	26.54	92.2	34.67	8.82	2.69	21.32	1.705	23.05	47.2	8.116	16.01	3.52	6.108	2.47	1.735	30.5	96.21	39.66	7.63	3.04	21.16	0.8	22.07	56.55	8.135	15.05	3.57	5.9	2.91	1.653	24.43	81.14	43.79	8.87	2.885	22.32
2254	BMW2369	12.83	2.542	23.3	2.245	25.55	57.06	7.689	15.74	3.398	6.157	2.178	1.812	24.54	89.53	33.76	12.11	2.138	20.22	2.947	23.12	37.15	7.373	15.36	3.379	5.993	2.396	1.774	25.5	87.81	37.37	9.804	2.97	18.51	2.15	20.69	51.45	7.916	16.13	3.68	6.06	2.828	1.647	21.03	81.11	45.61	11.58	2.55	20.68
2260	BMW2372	11.61	1.926	21.44	2.582	24.05	42.13	7.511	15.3	3.32	6.03	2.22	1.82	26.44	98.55	34.25	11.05	1.503	18.11	3.971	22.1	39.8	7.276	14.62	3.265	5.922	2.272	1.814	30.5	85.95	34	9.857	3.11	18.07	1.23	19.26	55.4	8.016	15.96	3.6	6.03	2.811	1.675	21.57	87.89	44.87	10.84	2.18	19.21
2266	BMW2373	10.59	2.169	20.46	2.658	23.05	53.56	8.067	15.31	3.208	6.229	2.116	1.949	27.69	84.63	32.35	10.32	2.487	20.19	1.81	22	43.05	7.548	16.13	3.484	6.123	2.524	1.757	28.5	86.32	40.18	8.503	3.1	18.6	1.44	20.15	52.75	8.016	16.72	3.65	6.27	2.819	1.718	22.36	87.69	47.14	9.8	2.585	19.75
2272	BMW2376	10.54	2.376	22.06	2.67	24.64	57.68	8.585	15.58	3.422	6.096	2.289	1.779	25.93	97.24	35.89	8.98	1.746	17.96	2.859	20.84	31.7	7.715	16.57	3.573	6.174	2.549	1.728	29.5	86.65	42.92	7.45	2.86	18.36	1.8	20.28	49.8	8.255	16.34	3.67	6.12	2.904	1.668	21.62	78.53	47.45	8.99	2.327	19.46
2278	BMW2377	10.09	1.861	21.72	3.925	25.61	46.96	7.808	14.83	3.222	6.231	2.088	1.933	26.94	101.85	31.54	9.82	2.029	19.45	3.782	23.89	43.15	7.617	17.68	3.623	6.546	2.686	1.807	32.5	91.99	47.66	8.631	3.47	20.66	1.13	21.67	52.1	7.939	17.7	3.8	7.42	2.975	1.953	23	84.15	52.65	9.51	2.453	20.61
2284	BMW2378	11.65	2.42	21.21	2.768	24.02	47.5	7.668	17.02	3.406	6.713	2.293	1.97	25.63	98.97	38.87	11.26	2.803	20.14	2.604	22.75	44.05	8.267	18.98	3.79	6.667	2.717	1.759	27.5	95.78	51.65	8.752	3.62	18.61	1.68	20.2	50.75	7.934	19.22	3.9	6.91	2.938	1.772	22.07	90.68	56.46	10.55	2.948	19.99
2290	BMW2384	10.53	2.663	23.23	1.954	25.18	54.85	8.272	16.78	3.544	6.3	2.385	1.773	25.39	104.49	39.93	9.98	2.836	21.02	2.081	23.14	51.25	8.109	18.23	3.734	6.449	2.637	1.727	28.5	103.29	48.3	8.32	3.06	20.62	0.99	21.55	51.15	8.114	16.74	3.73	6.16	2.891	1.651	23.52	95.58	48.39	9.61	2.853	21.62
2296	BMW2386	10.12	2.222	20.1	2.891	22.93	50.8	8.009	15.54	3.31	6.259	2.259	1.905	25.55	104.04	35.23	10.77	3.226	20.35	1.586	21.88	50.9	7.673	18.31	3.74	6.407	2.6	1.713	27.5	97.79	47.62	8.434	3.21	17.21	1.16	18.23	46.05	8.193	17.81	3.81	5.51	3.034	1.446	23.04	89.84	54	9.77	2.886	19.22
2302	BMW2387	12.17	2.252	20.3	2.865	23.21	47.97	8.254	16.06	3.429	6.197	2.405	1.808	24.94	103.57	38.92	12.14	2.953	19.68	1.603	21.25	40.45	7.76	14.69	3.252	5.986	2.447	1.841	27.5	102.34	47.01	9.69	3.15	18.84	1.07	19.89	49.5	8	16.69	3.71	6.22	3.07	1.677	21.5	85.69	51.23	11.33	2.785	19.61
2308	BMW2388	12.26	2.349	22.24	2.646	24.96	53.9	7.829	15.73	3.328	6.273	2.14	1.879	26.54	83.69	33.66	9.29	1.076	17.54	4.432	22.31	39.2	7.54	15.93	3.305	6.31	2.458	1.909	30.5	72.98	52.37	8.808	3.48	19.61	1.5	21.03	60.05	8.083	16.34	3.65	6.21	2.871	1.701	22.31	65.22	46.91	10.12	2.302	19.8
2314	BMW2392	12.07	2.982	20.61	2.351	22.91	57.75	8.281	18.11	3.411	6.979	2.353	2.044	28.57	100.82	42.79	11.77	3.593	19.91	2.083	21.95	64.35	7.818	18.8	3.586	6.94	2.641	1.935	27.5	96.8	49.27	9.35	2.74	19.37	1.89	21.2	43.85	8.058	17.32	3.57	6.74	2.904	1.888	22.43	93.7	50.29	11.06	3.105	19.96
2320	BMW2393	11.87	2.756	22.74	1.764	24.49	72.71	9.667	16.5	3.26	6.747	2.206	2.075	22	100.25	36.67	12.51	4.295	22.01	0.547	22.54	72.6	7.858	19.6	3.736	6.919	2.576	1.852	23	102.94	49.94	9.061	3.09	19.28	1.64	20.92	49.95	8.168	17.67	3.65	6.69	2.87	1.833	19.95	93.52	50.72	11.15	3.38	21.34
2326	BMW2394	12.62	3.397	22.98	2.183	25.19	62.85	8.408	18.37	3.59	6.8	2.453	1.889	25.65	107.22	44.88	12.42	3.86	21.71	1.134	22.85	48	8.044	19.63	3.751	6.9	2.724	1.84	27.5	101.77	53.66	9.587	3.4	18.69	1.58	20.21	52.75	8.106	17.48	3.7	6.54	2.978	1.768	21.97	96.91	52.05	11.54	3.552	21.13
2332	BMW2395	11.35	3.294	20.71	1.789	22.51	49.77	8.275	NA	3.841	7.062	2.608	1.851	22.04	97.49	55.46	11.16	2.955	18.71	1.185	19.9	46.25	7.804	17.4	3.472	6.528	2.499	1.88	25	92.47	43.26	9.021	3.61	16.97	1.03	17.98	49.7	8.144	20	3.85	7.01	2.961	1.821	17.98	77.41	59.22	10.51	3.286	18.8
2338	BMW2396	10.92	2.574	22.21	2.704	24.91	57.2	7.628	15.86	3.299	6.316	2.169	1.903	26.47	98.3	34.4	9.72	1.865	19.28	2.961	22.17	50.55	7.797	16.88	3.39	6.554	2.38	1.933	29.5	82.44	40.65	8.603	3.57	19.57	0.94	20.55	60.5	8.003	16.59	3.62	6.27	2.86	1.732	22.36	87.39	47.45	9.75	2.67	20.35
2344	BMW2397	NA	3.209	22.86	1.679	24.57	73.26	8.108	17.37	3.348	6.924	2.088	2.013	26.39	81.15	36.79	12.47	3.269	20.11	1.837	21.99	56.4	7.668	17.95	3.616	6.59	2.607	1.822	27.5	84.21	46.77	10.19	3.61	19.19	1.3	20.52	54.8	7.742	18.22	3.64	6.89	2.796	1.893	22.45	75.71	50.96	11.33	3.363	20.72
2350	BMW2398	10.19	2.91	20.5	1.968	22.45	61.9	8.411	16.06	3.498	6.079	2.468	1.743	25.87	107.54	39.62	10.41	3.552	19.56	1.466	21.03	44.6	7.836	17.87	3.712	6.339	2.805	1.708	27	111.68	50.69	8.487	3.64	18.47	0.75	19.19	55.85	8.236	17.74	3.89	6.26	3.033	1.609	21.58	97.38	53.81	9.7	3.367	19.51
2356	BMW2399	11.24	2.33	22.68	2.435	25.08	51.18	7.793	15.45	3.348	6.19	2.268	1.855	25.5	92.3	35.79	10.84	2.684	22.07	1.908	23.99	48	7.197	17.55	3.561	6.464	2.597	1.815	27.5	98.87	45.89	9.002	3.37	20.22	1.57	21.88	53.15	8.113	17.09	3.72	6.34	3.015	1.704	21.85	81.97	51.52	10.36	2.795	21.66
2362	BMW2401	11.28	2.595	21.18	2.804	23.98	54.4	8.313	17.05	3.45	6.561	2.335	1.897	25.39	98.99	39.5	11.88	2.827	19.38	1.497	20.92	44.2	7.964	17.97	3.536	6.668	2.495	1.886	28	81.59	44.52	9.358	3.05	16.64	1.36	18.06	47.75	7.925	17.67	3.76	6.43	2.857	1.71	21.5	82.08	50.48	10.84	2.824	19.07
2368	BMW2402	11.64	2.415	20.41	2.903	23.24	52.42	8.221	16.56	3.273	6.612	2.3	2.023	24.96	110.57	38.25	11.49	2.358	18.48	2.718	21.23	51.35	7.603	17.87	3.529	6.637	2.636	1.881	26.5	98.09	47.52	9.463	2.81	17.22	1.87	19.17	50.7	8.018	16.44	3.48	6.45	2.703	1.853	20.47	87.92	44.44	10.86	2.528	18.7
2374	BMW2406	13.14	3.645	22.28	3.566	25.77	66.67	8.142	17.87	3.586	6.573	2.52	1.83	22.16	93.84	45.17	12.17	4.036	21.15	2.072	23.25	55.75	7.97	19.21	3.793	6.655	2.727	1.755	23	96.82	52.33	10.415	3.89	21.93	1.76	23.72	56.4	8.103	18.34	3.86	6.5	3.05	1.684	18.04	87.68	55.93	11.91	3.857	21.79
2380	BMW2409	10.67	3.063	22.9	2.939	25.73	54.17	8.466	18.7	3.629	6.921	2.55	1.89	24.9	97.35	47.46	9.87	3.062	20.75	2.585	23.31	44.75	8.014	17.8	3.615	6.453	2.604	1.785	29.5	100.59	45.79	8.248	2.89	18.84	2.48	21.24	46.25	8.118	17.45	3.7	6.51	2.907	1.759	22	95.02	50.72	9.6	3.005	20.83
2386	BMW2410	11	2.574	23.43	2.554	25.98	59.5	8.227	15.57	3.356	6.178	2.29	1.837	27.89	96.49	35.09	11.03	2.624	21.6	2.586	24.15	55.95	7.625	15.06	3.263	6.123	2.313	1.876	27	90.25	35.04	8.871	3.36	19.97	1.95	21.96	58.2	8.092	16.2	3.61	6.16	2.875	1.706	23.15	86.22	46.58	10.3	2.853	21.67
2392	BMW2413	11.69	2.484	23.9	2.023	25.95	68.03	8.068	14.68	3.135	6.175	1.979	1.955	27.11	96.16	28.77	11.04	2.766	23.2	1.657	24.87	56.12	7.916	15.77	3.429	6.109	NA	1.782	29	87.3	48.43	9.126	3.04	21.37	1.41	22.83	60.1	7.914	14.68	3.38	6.03	2.723	1.784	23.01	78.79	39.98	10.62	2.763	22.82
2398	BMW2414	11.16	2.47	19.55	3.024	22.55	47.77	8.065	16.8	3.428	6.243	2.468	1.829	22.91	95.06	40.78	13.23	3.704	20.78	2.18	22.98	52.45	8.072	17.97	3.666	6.434	2.658	1.755	25	102.27	48.94	9.852	3.37	18.98	1.41	20.43	50.55	8.065	18.35	3.93	6.49	2.931	1.651	20.99	88.6	53.79	11.41	3.181	19.77
2404	BMW2417	12.3	2.507	22.61	2.418	25.07	50.35	7.778	16.11	3.416	6.234	2.31	1.837	30.13	80.47	36.83	11.3	2.093	19.79	2.945	22.74	47.2	7.412	15.35	3.261	6.3	2.332	1.932	31	72.31	36.3	9.619	2.7	19.22	1.11	20.44	45.25	7.707	16.24	3.57	6.26	2.828	1.754	22.56	76.7	45.93	11.07	2.433	20.54
2410	BMW2418	11.35	2.299	22.55	2.039	24.67	63.71	7.999	14.47	2.971	6.339	1.99	2.086	24.04	82.82	29.31	11.67	2.809	22.38	0.718	23.05	49.7	7.315	17.52	3.505	6.634	2.563	1.893	26	84.68	44.71	8.254	2.43	19.59	1.93	21.44	49.75	8.021	14.8	3.33	6.2	2.645	1.862	20.59	72.77	39.14	10.42	2.513	21.51
2416	BMW2419	11.18	2.738	21.12	2.903	24.02	46.74	8.075	18.77	3.642	6.844	2.538	1.884	25.44	101.65	47.78	10.41	2.905	18.76	2.576	21.35	44.6	7.837	19.18	3.769	6.686	2.801	1.774	26.5	108.05	52.41	8.96	3.25	18.84	1.84	20.62	44.9	8.212	19.72	3.98	6.86	3.008	1.724	21.38	93.85	59.31	10.18	2.964	19.57
2422	BMW2421	11.6	2.624	22.04	3.232	25.23	47.52	8.06	17.24	3.558	6.449	2.578	1.811	25.11	106.38	44.93	11.27	3.481	21.65	0.484	22.08	53.6	7.856	18.79	3.779	6.57	2.746	1.739	26.5	94.39	51.22	8.658	2.62	18.13	2.54	20.6	44.1	8.176	16.57	3.67	6.21	2.94	1.692	21.46	92.58	48.72	10.51	2.908	20.61
2428	BMW2422	11.29	2.252	21.64	2.284	23.88	45.25	7.747	16.35	3.391	6.366	2.381	1.881	26.42	93.79	38.84	9.4	3.043	21.78	1.463	23.23	45.4	7.738	17.51	3.622	6.394	2.745	1.765	29	97.85	48.09	7.817	3.29	20.32	1.55	21.75	47.55	7.939	18.07	3.9	6.46	3.035	1.656	23	85.99	54.85	9.5	2.862	21.25
2434	BMW2423	10.91	2.255	21.56	2.676	24.21	51.99	7.979	15.32	3.254	6.192	2.25	1.902	23.83	96.44	34.29	10.54	2.526	20.52	2.241	22.79	34.3	7.271	18.53	3.744	6.503	2.644	1.737	27	90.3	48.83	8.14	2.84	18.83	1.69	20.56	53.8	8.014	15.54	3.45	6.22	2.72	1.803	21.27	73.38	42.27	9.86	2.54	20.3
2440	BMW2424	11.18	2.319	21.84	3.418	25.24	46.79	7.932	16.81	3.358	6.43	2.306	1.92	25.59	105.94	38.76	10.55	2.574	20.46	2.428	22.9	35.5	7.323	15.55	3.375	6.084	2.494	1.803	28.5	99.59	39.09	8.594	2.79	20.61	2.1	22.67	46.25	7.935	16.67	3.65	6.31	2.88	1.729	21.98	87.02	48.01	10.11	2.561	20.97
2446	BMW2425	9.75	1.773	22.64	2.508	25.14	41.91	7.896	15.41	3.332	6.058	2.162	1.823	28.38	97.27	33.51	8.54	1.031	17.66	4.273	21.99	28.2	6.958	13.84	3.161	5.825	2.29	1.843	30.5	88.66	32.18	7.929	3.37	19.65	1.55	21.15	50.6	8.178	17.68	3.85	6.37	3.085	1.655	23.04	92.86	54.55	8.74	2.058	19.98
2452	BMW2426	11.11	2.657	21.94	2.742	24.63	67.81	8.071	13.85	3.111	5.908	2.034	1.9	25.61	81.35	27.54	9.37	2.129	18.31	3.5	21.76	54	7.426	16.13	3.37	6.284	2.479	1.865	29.5	78.23	40.55	8.305	2.95	18.95	1.99	20.91	60.1	7.661	14.31	3.33	5.91	2.628	1.775	21	74.66	37.6	9.6	2.579	19.73
2458	BMW2427	10.75	2.62	21.68	2.825	24.53	52.65	8.158	17.38	3.324	6.804	2.339	2.055	26.43	98.69	40.67	11.71	3.437	22.15	1.545	23.74	60.55	7.639	17.31	3.491	6.545	2.496	1.875	28	91.3	43.58	8.735	3.4	19.63	1.69	21.44	55.6	8.032	17.35	3.55	6.77	2.831	1.907	22.99	79.09	49.12	10.4	3.152	21.15
2464	BMW2428	10.81	2.282	22.23	2.846	25.08	55.96	8.107	15.18	3.25	6.213	2.184	1.919	24.13	96.99	32.98	11.21	3.428	21.53	0.87	22.41	58.2	8.045	16.83	3.581	6.285	2.553	1.755	26.5	96.35	43.3	7.978	2.59	20.15	1.94	22.17	49.2	7.799	15.28	3.48	6.13	2.696	1.761	21.48	80.41	41.19	10	2.767	21.3
2470	BMW2429	9.96	2.125	20.66	3.288	23.84	43.92	7.875	15.57	3.512	6.027	2.439	1.721	28.05	103.21	37.73	10.01	2.563	19.5	3.359	22.85	43.9	7.588	17.38	3.649	6.337	2.736	1.737	31.5	95.27	47.42	7.948	2.79	19.3	2.97	22.35	42.6	7.792	16.78	3.74	6.23	3.032	1.666	22.98	93	50.88	9.31	2.493	19.82
2476	BMW2430	9.86	2.201	20.86	2.803	23.66	44.03	8.613	17.02	3.466	6.503	2.496	1.863	25	95.7	42.32	9.86	2.722	20.37	1.418	21.8	45.1	8.022	16.91	3.514	6.365	2.659	1.811	25	91.45	45.5	8.19	2.85	19.87	1.54	21.44	44.8	7.951	17.23	3.74	6.43	2.939	1.719	22.53	81.13	50.64	9.3	2.591	20.37
2482	BMW2432	12.14	2.101	22.08	2.692	24.73	48.02	7.946	15.18	3.236	6.214	2.284	1.913	21.88	94.75	34.8	12.01	2.376	20.54	1.417	22	54.4	8.203	16.82	3.517	6.31	2.569	1.794	25	89.79	43.23	9.639	3	18.86	1.44	20.35	52	8.25	15.82	3.56	6.13	3	1.722	19.35	85.43	47.46	11.26	2.492	20.49
2488	BMW2435	9.66	2.789	22.28	1.406	23.61	52.84	7.659	17.02	3.525	6.309	2.361	1.797	28.89	106.57	40.15	9.14	3.717	20.87	0.82	21.69	59.95	7.768	19.21	3.841	6.601	2.751	1.719	31.5	97.35	52.63	7.358	3.73	20.86	0.27	21.04	57.85	7.893	17.34	3.79	6.27	2.919	1.654	24.94	87.94	50.62	8.72	3.412	21.34
2494	BMW2437	12.13	3.475	23.2	1.512	24.76	62.69	8.236	20.14	3.915	6.914	2.667	1.763	24.48	108.51	54.06	11.95	3.778	21.54	0.905	22.45	45.65	7.747	19.29	3.891	6.626	2.851	1.703	26.5	101.88	55.07	9.5	3.16	19.44	1.09	20.41	43.7	7.832	18.12	3.85	6.5	3.125	1.688	21.5	90.44	56.62	11.19	3.471	21.39
2500	BMW2438	12.01	3.081	22.67	1.47	24.18	53.05	8.144	18.99	3.717	6.705	2.485	1.806	24.06	98.15	47	12.41	3.109	19.57	1.333	20.86	42.6	7.183	19.64	3.884	6.696	2.857	1.724	23.5	106.8	55.72	9.461	3.01	18.61	1.9	20.52	42.3	8.04	19.04	3.99	6.56	3.004	1.644	20.61	91.59	57.2	11.29	3.067	20.28
2506	BMW2439	10.45	2.325	20.99	3.145	24.21	46.33	7.89	16.41	3.412	6.405	2.415	1.875	25.51	90.13	39.81	11.03	3.582	20.46	1.644	22.11	62.4	8.27	18.45	3.603	6.804	2.572	1.888	27	98.11	47.37	8.499	2.91	18.08	2.31	20.36	41.85	8.041	18.34	3.88	6.57	3.043	1.693	20.05	90.45	55.8	9.99	2.939	19.84
2512	BMW2440	12.05	2.538	21.5	3.136	24.59	57.94	8.566	16.86	3.28	6.797	2.161	1.976	24.44	99.45	36.84	12.35	3.267	21.07	2.187	23.26	52.4	7.748	18.29	3.535	6.777	2.524	1.917	27.5	92.02	45.87	9.476	3.35	18.64	1.9	20.55	54.7	8.152	17.65	3.62	6.66	2.826	1.84	21.95	83.25	49.88	11.29	3.052	20.4
2518	BMW2441	12.44	3.24	22.91	2.82	25.77	63.96	8.65	18.25	3.544	6.796	2.414	1.923	26.47	90.47	44.22	12.03	3.322	20.95	2.051	22.97	47.2	8.066	18	3.629	6.501	2.529	1.791	28.5	93.29	44.35	9.527	3.24	19.19	1.91	21.21	52.55	8.235	17.66	3.66	6.59	2.879	1.801	21.92	90.25	50.85	11.33	3.267	21.02
2524	BMW2442	NA	2.775	22.12	3.234	25.31	50.47	7.734	17.32	3.56	6.436	2.448	1.812	22.06	101.67	42.36	12.66	2.466	20.4	2.44	22.88	45.95	7.811	17.97	3.645	6.483	2.636	1.779	24	99.52	47.46	9.487	3.39	18.34	1.59	19.86	49.95	8.018	18.04	3.88	6.43	3.03	1.657	18.51	90.75	54.67	11.07	2.877	20.29
2530	BMW2443	11.2	3.208	23.54	2.131	25.69	57.79	8.186	18.27	3.593	6.622	2.48	1.855	21.96	101.09	45.01	11.17	3.244	22.21	1.908	24.1	47.95	7.523	17.6	3.63	6.428	2.739	1.771	22	103.45	48.21	8.627	3.05	20.73	1.82	22.46	50.55	7.938	16.87	3.63	6.45	2.846	1.777	18.52	81.06	48.01	10.33	3.167	22.16
2536	BMW2444	11.36	3.456	22.51	1.43	23.97	65.48	8.016	15.62	3.337	6.277	2.194	1.874	26.53	105.69	34.26	10.86	3.093	21.45	1.927	23.39	55.9	8.251	16.69	3.669	6.066	2.739	1.653	28.5	99.91	44.65	8.584	3.27	19.35	2.02	21.4	53.7	8.006	16.87	3.71	6.35	2.907	1.712	21.92	95.81	49.04	10.27	3.273	21.1
2542	BMW2445	10.97	2.801	23.59	0.952	24.52	65.08	8.071	15.76	3.468	6.054	2.206	1.751	24.63	95.35	34.37	10.85	3.148	21.47	1.337	22.8	47.7	7.563	16.36	3.587	5.983	2.635	1.668	26.5	95.23	42.72	8.591	3.41	19.55	1.84	21.27	52.95	8.117	21.33	4.26	7.26	2.45	1.704	21.41	86.35	52.26	10.14	3.12	21.54
2548	BMW2446	11.6	3.71	24.03	1.652	25.72	71.19	7.868	15.58	3.38	6.054	2.399	1.782	25.21	99.78	37.21	10.13	2.317	21.39	1.829	23.24	37.75	7.118	17.11	3.639	6.254	2.753	1.719	28	94.61	47.29	9.388	3.16	20.48	1.51	22.05	53.95	7.981	16	3.62	6.09	2.931	1.682	22.08	88.75	46.9	10.37	3.062	21.97
2554	BMW2447	9.69	2.515	23.39	2.442	25.78	50.27	8.321	17.31	3.491	6.623	2.425	1.897	25.61	105.35	42.31	9.29	2.722	20.32	2.519	22.84	53.2	7.368	19.4	3.743	6.848	2.622	1.83	29	102.45	51.06	6.841	2.96	18.28	1.85	20.14	40.8	7.892	18.84	4.09	7.17	3.063	1.753	22.5	91.5	57.71	8.61	2.732	20.66
2560	BMW2448	11.13	2.367	21.47	3.546	24.96	46.89	8.113	17.98	3.384	6.937	2.259	2.058	25.9	103.86	40.8	12.06	3.918	21.06	1.007	22.1	54	7.831	19.77	3.769	6.881	2.612	1.826	27.5	80.57	51.57	8.545	2.98	18.71	2.38	21.11	47.4	8.074	17.73	3.65	6.65	2.854	1.822	22.14	79.9	50.61	10.58	3.088	20.41
2566	BMW2449	13.18	3.513	23.68	2.164	25.83	52.78	8.13	20.13	3.838	6.863	2.697	1.79	24.92	107.73	54.22	12.52	3.563	21.51	0.957	22.44	44.5	7.301	19.69	3.825	6.757	2.715	1.767	24	99.64	53.59	9.397	3.25	20.44	1.32	21.74	47.2	7.942	18.4	3.83	6.64	2.972	1.734	22.54	89.6	54.69	11.7	3.442	21.88
2572	BMW2451	11.08	2.369	20.57	2.743	23.32	50.73	8.499	16.68	3.404	6.501	2.337	1.917	23.49	95.34	39.02	11.52	2.985	19.9	1.403	21.33	44.2	6.776	17.75	3.655	6.382	2.668	1.746	26.5	99.47	47.88	8.921	2.86	19.23	1.52	20.62	48.2	8.021	18.86	3.85	6.99	2.508	1.816	20.56	86.31	47.3	10.51	2.738	19.9
2578	BMW2452	10.43	2.295	21.71	1.867	23.61	48.43	8.24	16.04	3.518	6.072	2.431	1.723	27.03	98.45	39.13	11.18	2.899	20.01	1.907	21.9	57.6	7.962	15.8	3.471	6.033	2.508	1.738	28.5	93.28	39.48	8.315	2.69	19.17	0.59	19.75	47.55	7.989	15.7	3.62	5.99	2.876	1.655	22.84	84.39	45.15	9.98	2.628	20.3
2584	BMW2453	11.3	2.589	23.91	2.471	26.36	73.28	7.601	13.46	3.067	5.909	1.989	1.923	27.49	NA	26.73	11.69	3.486	23.5	0.423	23.94	68.35	7.868	17.31	3.62	6.307	2.57	1.742	29.5	80.13	44.12	8.873	3.48	20.45	1.33	21.84	60.6	7.713	15.74	3.61	6.06	2.814	1.679	22.56	72.47	44.3	10.62	3.185	22.62
2590	BMW2454	11.72	3.404	23.61	2.551	26.09	64.23	8.41	18.33	3.675	6.56	2.437	1.778	25.45	94.21	44.61	10.16	3.007	20.82	2.89	23.7	55.25	7.791	18.71	3.714	6.691	2.734	1.802	29	96.87	51.02	8.859	3.4	19.39	2.08	21.58	51.25	8.088	18.1	3.84	6.49	2.962	1.69	22.07	76.61	53.62	10.25	3.27	21.27
2596	BMW2455	11.44	2.701	21.7	2.686	24.33	53.67	8.275	17	3.477	6.49	2.461	1.869	29.1	94.86	42.37	12.52	3.67	21.88	1.142	23.02	53.05	8.233	16.92	3.427	6.52	2.389	1.903	28.5	93.69	40.09	10.353	2.82	19.95	1.64	21.69	49.05	7.911	16.32	3.51	6.41	2.782	1.826	23.27	89.83	45.4	11.44	3.064	21.18
2602	BMW2456	11.2	2.907	22.25	2.782	24.99	62.62	8.053	16.54	3.351	6.574	2.254	1.956	24.49	85.02	37.15	11.09	2.934	21.23	1.744	22.96	54.2	8.148	18.42	3.616	6.696	2.577	1.852	27	88.31	47.84	8.538	2.92	18.54	2.43	21	49.25	7.764	16.71	3.51	6.59	2.749	1.877	21.63	83.58	45.93	10.28	2.92	20.67
2608	BMW2457	NA	3.149	23.65	2.074	25.7	60.02	7.894	17.98	3.469	6.684	2.312	1.934	28.91	95.06	41.29	12.9	3.276	21.38	1.141	22.58	49.35	8.056	18.48	3.55	6.934	2.484	1.953	30	92.51	46.94	9.896	3.08	19.77	1.01	20.87	47.9	8.045	17.89	3.76	6.54	2.882	1.739	23.05	85.66	51.56	11.4	3.168	21.6
2614	BMW2458	11.08	2.447	21.31	2.916	24.2	55.18	8.115	16.67	3.199	6.995	2.155	2.149	25.98	106.48	36.3	10.84	2.383	19.7	1.783	21.49	45.55	7.027	17.55	3.631	6.41	2.692	1.765	26.5	87.73	46.35	8.336	2.86	17.06	2.3	19.49	48.4	8.199	16.77	3.52	6.6	2.899	1.875	21.35	77.31	48.61	10.09	2.563	19.36
2620	BMW2459	9.84	2.023	20.54	3.686	24.17	44.45	8.44	15.86	3.457	5.994	2.425	1.732	27.48	107.08	38.09	10.01	2.754	19.96	2.099	22.06	41.95	7.901	17.18	3.59	6.327	2.688	1.762	29	93.59	45.74	8.337	2.74	19.4	1.34	20.84	48.3	7.993	15.42	3.64	5.84	2.942	1.604	22.68	82.63	45.37	9.4	2.506	19.97
2626	BMW2461	12.25	2.312	21.25	2.923	24.26	44.92	7.678	16.68	3.35	6.599	2.366	1.966	23.99	97.95	39.82	12.16	2.865	20.17	1.555	21.71	42.1	7.243	17.44	3.55	6.521	2.592	1.837	26	94.54	44.1	9.842	3.45	19.08	0.89	19.96	52.75	7.788	17.27	3.64	6.54	2.936	1.797	19.37	76.21	50.7	11.42	2.876	20.17
2632	BMW2464	10.62	2.415	21.34	2.842	24.2	47.98	8.063	16.64	3.456	6.356	2.455	1.841	22.79	88.97	41.06	10.62	2.205	20.56	2.126	22.59	47.45	7.061	17.19	3.561	6.443	2.597	1.809	23.5	91.34	44.63	8.584	3.01	19.58	1.95	21.43	47.6	7.97	16.7	3.68	6.28	3.014	1.707	21.64	80.78	50.34	9.94	2.543	20.49
2638	BMW2465	11.02	3.049	23.96	2.174	26.17	66.63	8.038	16.78	3.47	6.516	2.192	1.883	27.45	101.59	37.02	10.03	3.222	21.75	2.439	24.2	43.85	7.855	18.12	3.708	6.492	2.647	1.751	27.5	91.2	48.56	8.286	3.57	20.85	1.59	22.33	57.15	7.821	17.93	3.8	6.73	2.719	1.771	22.43	80.35	48.75	9.78	3.28	22.19
2644	BMW2467	11.56	2.88	22.23	2.624	24.89	52.74	7.865	17.47	3.507	6.479	2.464	1.839	26.21	96.78	43.06	10.98	2.837	21.18	2.043	23.21	49.4	7.484	17.82	3.546	6.602	2.593	1.862	29	94.36	46.15	9.495	3.27	20.22	0.94	21.05	52.7	7.78	16.89	3.61	6.45	2.841	1.787	23.01	91.41	47.98	10.68	2.996	21.21
2650	BMW2468	10.15	2.267	19.23	2.566	21.79	49.74	8.369	17.1	3.323	6.686	2.23	2.007	26.01	84.22	38.19	9.98	2.513	17.92	2.463	20.4	47	7.822	18.26	3.638	6.625	2.677	1.821	27	82.39	49.35	7.937	3.05	16.77	1.28	17.98	48.75	8.03	17.73	3.63	6.67	2.835	1.837	22.45	74.16	50.26	9.36	2.61	17.97
2656	BMW2469	9.89	1.8	18.76	3.787	22.69	42.58	7.957	15.17	3.248	6.244	2.232	1.921	27.44	99.46	34.11	9.44	3.063	18.65	2.509	21.15	50.55	8.33	19.29	3.759	6.746	2.711	1.795	28	90.4	52.2	8.032	2.8	17.03	2.3	19.24	42.3	7.964	17.58	3.76	6.42	3.001	1.707	23	75.02	52.75	9.12	2.554	18.15
2662	BMW2470	11.83	2.546	23.47	2.82	26.39	53.76	7.83	16.66	3.337	6.688	2.217	2.008	26.04	108.07	36.92	12.07	3.483	23.23	1.198	24.41	47.2	7.799	17.87	3.439	6.78	2.508	1.972	25	99.27	44.29	9.192	2.97	20.62	1.84	22.41	47.75	7.663	17.17	3.53	6.71	2.77	1.901	22.47	89.5	47.56	11.03	3	22.44
2668	BMW2471	13.29	2.727	23.7	1.264	25	57.25	7.833	17.32	3.28	6.85	2.165	2.089	25.05	87.94	37.03	12.01	2.634	20.04	1.65	21.66	55.2	8.006	17.15	3.491	6.424	2.508	1.84	28.5	83.09	42.34	10.019	2.89	19.74	1.73	21.51	46.45	7.886	17.15	3.52	6.65	2.848	1.889	22.1	79.34	48.85	11.77	2.75	21.16
2674	BMW2472	11.8	3.266	23.61	1.895	25.45	60.88	7.908	16	3.343	6.332	2.273	1.883	25.47	95.69	36.66	10.78	3.333	22.56	0.842	23.4	48.75	7.595	14.58	3.166	6.129	2.318	1.936	27	82.21	33.87	8.018	3.19	19.39	1.96	21.28	55.75	7.759	15.32	3.52	6	2.886	1.705	23.18	74.84	44.21	10.2	3.263	21.85
2680	BMW2473	11.87	2.38	23.73	2.014	25.73	65.56	7.674	14.59	3.086	6.245	1.921	2.027	26.1	89.15	27.39	10.23	1.525	19.16	2.854	23.46	36.7	8.049	16.52	3.333	6.534	2.464	1.96	29.5	77.86	40.57	9.062	3.09	19.94	1.55	21.53	55.75	7.832	16.27	3.49	6.46	2.66	1.851	22.59	76.31	43.28	10.39	2.332	20.94
2686	BMW2474	11.84	2.048	24.14	1.882	25.98	56.72	7.395	13.86	3.096	5.937	1.925	1.915	27.11	87.38	27.03	10.93	1.946	19.39	3.779	23.18	49.25	7.348	14.61	3.299	5.979	2.277	1.812	29	90.93	32.39	9.3	3.66	21.14	0.87	22.09	60.2	8.107	16.65	3.74	6.16	2.967	1.647	23.22	87.83	49.4	10.69	2.551	21.56
2692	BMW2475	10.62	2.593	24.18	2.623	26.77	60.01	8.032	15.62	3.357	6.233	2.211	1.86	23.47	88.85	34.55	10.17	2.836	22.59	2.187	24.8	60.95	7.751	17.18	3.551	6.386	2.389	1.798	28	82.87	40.43	7.865	3.52	20.73	2.17	22.79	56.45	8.009	16.73	3.83	6.07	2.98	1.585	21.01	69.9	49.86	9.55	2.983	22.5
2698	BMW2476	11.82	2.992	23.95	2.907	26.91	61.08	7.727	16.73	3.383	6.456	2.255	1.91	25.72	77.26	37.64	11.05	3.798	24.04	0.767	24.85	62	7.406	17.29	3.465	6.587	2.363	1.901	25	74.97	41.9	8.146	3.48	19.76	1.97	21.73	51.65	7.905	18.17	3.74	6.65	2.934	1.778	21.63	67.05	53.31	10.34	3.423	22.58
2704	BMW2477	11.03	2.575	22.39	3.019	25.45	55.59	8.112	16.35	3.369	6.457	2.297	1.936	25.46	94.39	37.85	11.85	3.113	22.41	1.671	24.1	51.1	7.542	16.87	3.502	6.386	2.525	1.824	25	86.95	42.76	8.842	3.01	20.21	2.55	22.81	56.75	8.06	15.38	3.4	6.27	2.783	1.844	21.43	77.19	42.81	10.57	2.899	21.67
2710	BMW2478	11.18	2.135	23.65	2.37	26.06	49.86	7.939	15.35	3.283	6.117	2.213	1.867	27.5	108.04	34.52	10.33	2.4	21.2	2.705	23.95	42.3	7.815	17.49	3.639	6.358	2.623	1.747	30	103.09	46.61	8.724	2.63	20.74	1.49	22.15	48.7	7.909	15.19	3.49	6.06	2.801	1.736	24.04	92.79	42.55	10.08	2.388	21.86
2716	BMW2481	10.74	2.396	20.44	4.177	24.59	43.99	8.189	17.69	3.582	6.522	2.509	1.818	26.01	100.98	44.55	11.2	2.542	19.98	2.836	22.77	38.4	7.655	16.81	3.547	6.262	2.497	1.765	27.5	96.1	42.25	9.225	3.42	19.84	1.54	21.29	49.25	7.965	18.78	3.91	6.66	2.939	1.703	22.02	89.29	55.19	10.39	2.786	20.09
2722	BMW2483	10.44	1.578	19.13	2.97	22.2	37.47	7.499	14.99	3.177	6.302	2.102	1.989	25.53	82	31.02	10.55	1.734	18.41	2.408	20.84	41.35	7.328	14.98	3.318	6.005	2.413	1.81	28.5	84.7	36.1	8.92	3.15	19	0.85	19.67	48.55	7.962	17.49	3.78	7.43	2.941	1.966	23.02	86.27	51.44	9.97	2.154	18.85
2728	BMW2485	10.76	2.185	22.35	3.364	25.75	49.6	7.904	18.6	3.281	6.199	2.168	1.903	26.05	79.44	34.88	10.03	2.243	21.73	1.82	23.56	50.35	7.042	16.13	3.454	6.186	2.487	1.791	27	73.85	39.7	7.492	2.98	19.02	0.86	19.8	53.55	7.919	15.77	3.6	6.14	2.796	1.706	22.49	65.17	44.09	9.43	2.469	21.03
2734	BMW2489	12.72	2.468	22.73	2.33	25.15	51.88	7.394	16.66	3.405	6.402	2.109	1.883	28.46	79.74	35.19	11.67	2.526	19.93	2.957	24.06	35.7	8.907	16.03	3.442	6.226	2.587	1.809	29	94.37	41.73	9.768	3.35	19.91	1.82	21.63	53.75	7.89	17.5	3.78	6.39	2.807	1.69	23.42	86.94	49.13	11.39	2.781	20.86
2740	BMW2490	10.86	1.917	20.31	3.629	23.84	47.96	8.068	14.78	3.225	6.127	2.212	1.907	28.02	100.61	32.21	9.77	2.046	19.85	2.708	22.55	38.4	7.445	17.55	3.639	6.337	2.679	1.741	29.5	90.03	47.44	8.5	3.16	20.17	1.25	21.47	51.9	7.972	16.68	3.66	6.3	2.897	1.721	23.08	84.09	48.33	9.71	2.374	20.11
2746	BMW2492	10.98	3.279	24.3	1.824	26.15	59.89	8.199	17.48	3.634	6.351	2.562	1.744	25.03	92.74	45.1	9.25	2.807	20.79	2.334	23.13	50.95	7.536	17.65	3.613	6.487	2.606	1.795	27.5	91.86	45.97	7.751	2.97	20.38	1.83	22.31	48.4	7.906	16.2	3.64	6.12	3.001	1.681	22.54	77.61	48.6	9.33	3.019	21.82
2752	BMW2493	11.06	3.04	22.46	2.359	24.81	62.79	8.207	17.1	3.447	6.677	2.321	1.925	25.86	84.77	39.65	10.16	3.229	21.89	1.148	22.98	65.45	7.918	16.87	3.503	6.381	2.519	1.822	25	79.93	42.15	8.311	3.38	17.81	1.35	19.1	51.85	7.731	17.31	3.77	6.32	2.9	1.676	21.15	80.59	50.2	9.84	3.216	20.72
2758	BMW2494	11.87	3.138	24.57	2.218	26.77	67.69	8.135	16.32	3.448	6.119	2.277	1.783	27.99	97.65	37.62	10.7	3.117	21.64	1.718	23.36	46.55	7.964	17.52	3.64	6.344	2.651	1.743	30.5	87.72	46.82	8.371	2.87	19.76	1.99	21.67	51.35	8.007	15.76	3.6	6.02	2.841	1.672	23.88	81.71	44.78	10.31	3.042	21.99
2764	BMW2496	10.28	3.106	21.01	1.645	22.6	61.39	8.164	17.6	3.563	6.596	2.34	1.84	24.97	100.19	40.86	9.45	3.371	19.56	1.798	21.36	50.45	8.153	18.53	3.767	6.435	2.642	1.708	29.5	99.3	49.13	7.94	3.54	18.26	1.08	19.35	54.8	8.167	18.38	3.89	6.55	2.874	1.684	22.38	93.2	52.83	9.22	3.339	19.61
2770	BMW2497	9.99	2.22	20.45	2.961	23.4	40.19	8.24	17.41	3.702	6.216	2.605	1.689	28.01	93.71	45.57	8.86	2.544	17.16	2.018	19.15	46.67	7.861	17.91	3.725	6.317	2.698	1.696	29.5	93.66	48.45	7.387	2.69	16.07	1.25	17.16	44.9	7.963	16.4	3.68	6.12	2.901	1.663	23.16	87.2	47.57	8.75	2.485	17.89
2776	BMW2498	10.58	3.208	20.89	1.998	22.95	57.13	8.017	17.76	3.594	6.579	2.531	1.831	24.04	91.2	45.12	10.22	3.362	19.47	1.518	21	52.1	8.588	17.49	3.632	6.374	2.617	1.755	27.5	91.45	46.01	8.552	2.64	17.01	1.78	18.94	47	7.735	15.68	3.59	6.09	2.776	1.696	22.97	85.59	43.52	9.78	3.07	19.12
2782	BMW2503	10.75	2.224	22.32	2.433	24.66	49.51	7.986	15.67	3.283	6.371	2.286	1.942	25.59	89.69	35.84	10.91	2.464	21.3	1.88	23.19	35.2	7.497	17.96	3.689	6.468	2.775	1.753	27	94.07	50.12	8.924	2.59	19.79	2.14	21.88	43.7	7.88	15.95	3.56	6.21	2.915	1.744	21.47	89.97	46.5	10.19	2.426	21.14
2788	BMW2504	10.78	2.343	21.74	2.423	24.26	42.99	8.205	17.35	3.564	6.475	2.561	1.818	26.49	102.05	44.63	10.44	2.58	19.09	3.1	22.19	45.45	8.022	18.79	3.694	6.724	2.667	1.82	28.5	103.17	51.06	8.533	2.81	19.51	1.59	20.96	41.7	7.865	17.6	3.76	6.48	3.014	1.723	22.02	94.82	53.05	9.92	2.578	20.11
2794	BMW2505	12.58	3.045	22.66	1.83	24.45	56.77	8.007	18.61	3.591	6.892	2.312	1.914	25.94	97.47	43.13	11.62	2.776	20.74	2.056	22.8	48.65	7.579	18.25	3.517	6.672	2.495	1.897	27.5	88.47	45.42	9.22	3.22	18.54	1.93	20.48	49.85	8.028	17.74	3.67	6.65	2.913	1.812	22.06	82.15	51.68	11.14	3.014	20.65
2800	BMW2506	12.21	2.97	22.42	2.629	25.02	62	7.551	16.33	3.288	6.585	2.227	1.982	23.46	91.59	36.9	11.84	3.543	20.96	1.704	22.66	59.65	7.503	18.98	3.637	6.919	2.676	1.902	26.5	92.69	50.77	9.012	3.64	18	1.58	19.65	54.35	8.06	19	3.73	7.02	2.857	1.882	19.36	79.79	54.28	11.02	3.384	20.46
2806	BMW2507	12.41	2.655	21.34	2.903	24.18	53.5	8.311	17.05	3.362	6.764	2.409	2.026	28.04	101.75	41.32	12.79	3.822	21.02	1.826	22.82	52.7	7.967	19.44	3.741	6.825	2.633	1.824	28.5	82.51	50.68	9.783	3.11	18.31	2.08	20.28	48.35	7.743	17.4	3.56	6.73	2.862	1.89	22.54	94.84	49.8	11.66	3.196	20.22
2812	BMW2508	12.24	2.855	23.98	1.635	25.62	55.6	7.874	17.4	3.49	6.665	2.302	1.918	25.61	101.71	39.79	13.21	3.653	22.57	0.775	23.35	37.9	7.46	19.07	3.726	6.673	2.64	1.791	26	102.19	50.6	9.905	3.22	20.06	1.96	21.92	47.9	8.016	17.98	3.74	6.59	3.002	1.762	20.93	88.91	53.98	11.79	3.243	22.2
2818	BMW2509	11.63	2.491	22.95	3.39	26.28	53.68	8.192	16.71	3.353	6.462	2.292	1.926	28.41	103.91	37.93	11.13	2.8	20.5	2.504	23.04	41.75	7.55	19.1	3.742	6.72	2.666	1.796	28.5	93.96	50.45	9.167	3.29	19.61	1.42	21.04	54.8	8.164	17.13	3.62	6.46	2.867	1.785	22.96	84.94	49.11	10.64	2.86	21.02
2824	BMW2510	9.73	2.753	20.33	3.533	23.88	52.51	8.434	18.97	3.703	6.787	2.608	1.841	25.39	108.98	49.16	9.45	2.272	17.49	3.084	20.52	36.7	7.487	19.67	3.804	6.854	2.813	1.802	26	96.47	55.39	7.884	2.77	16.89	2.25	19.31	44.3	8.112	17.56	3.76	6.48	2.901	1.723	21.95	83.02	50.93	9.02	2.598	18.24
2830	BMW2511	10.36	3.18	21.49	2.102	23.59	59.75	8.179	17.78	3.529	6.749	2.41	1.914	28.08	100.42	42.77	8.84	2.657	18.33	2.642	20.95	30.8	8.037	19.57	3.798	6.797	2.814	1.79	30.5	95.81	55.78	7.547	2.98	17.59	1.82	19.49	49.6	8.064	16.97	3.66	6.43	2.852	1.757	24.53	84.23	48.41	8.92	2.939	19.14
2836	BMW2512	10.27	2.758	21.09	3.49	24.66	46.34	8.574	19.56	3.749	6.879	2.612	1.828	27.81	103.62	50.97	9.76	2.358	19.82	3.397	23.16	40.15	8.075	19.12	3.828	6.561	2.764	1.714	27	98.74	52.93	7.806	2.98	19.88	1.59	21.5	48.8	8.121	17.41	3.68	6.52	2.852	1.772	22.46	82	49.66	9.28	2.699	20.26
2842	BMW2513	9.05	1.814	19.23	3	22.25	39.5	7.954	15.45	3.389	6.085	2.379	1.791	27.15	103.72	37.05	8.94	2.229	17.97	3.33	21.23	47.55	7.98	18.27	3.741	6.463	2.795	1.728	32.5	95.05	51.18	7.919	2.65	17.52	1.39	18.9	42.8	7.842	16.43	3.73	6.1	2.959	1.635	23.5	79.74	48.61	8.64	2.231	18.24
2848	BMW2514	12.52	3.267	22.08	2.35	24.5	52.34	7.411	18.14	3.601	6.726	2.53	1.871	26.08	105.55	45.99	11.4	3.942	19.45	1.781	21.2	52.3	8.196	20.13	3.855	6.908	2.811	1.792	28	104.03	56.17	10.491	3.49	18.61	1.33	19.91	44.6	7.699	18.35	3.88	6.58	3.319	1.696	22	103.1	60.91	11.47	3.566	20.05
2854	BMW2515	10.87	2.55	19.51	4.179	23.59	41.86	8.029	18.66	3.626	6.902	2.622	1.907	23.02	102.61	48.5	11.29	3.594	19.86	1.402	21.26	42.75	7.342	20.36	3.852	7.005	2.819	1.819	24	102.51	57.81	8.797	2.96	18.13	2.07	20.11	42.1	7.831	17.77	3.98	7.3	3.111	1.834	19.96	93.38	55.29	10.32	3.035	19.17
2860	BMW2516	11.2	2.867	19.74	3.724	23.49	45.1	8.326	19.93	3.732	7.094	2.657	1.912	23.57	99.93	50.24	11.18	3.147	18.92	2.63	21.52	45.5	6.751	19.26	3.663	6.923	2.634	1.89	23.5	104.83	50.36	9.234	3.5	18.62	1.73	20.22	43.65	7.789	20.24	3.93	7.07	3.067	1.799	20.6	95.77	62.07	10.54	3.171	19.09
A	EVENT	12.03	2.85	21.85	2.071	23.96	56.54	8.097	18.35	3.713	6.448	2.547	1.738	25.94	98.77	46.37	11.48	2.987	19.74	2.008	21.71	57.43	7.846	17.8	3.7	6.35	2.54	1.71	28	89.54	45.75	9.137	3.39	18.16	1.74	20.04	50.425	7.917	17.52	3.81	6.33	3.046	1.661	22.11	83.33	53.36	10.88	3.076	19.92
B	BAYP4535	10.28	2.795	19.08	3.45	22.54	54.72	8.378	16.85	3.681	6.09	2.545	1.66	25.29	95.17	42.95	10.24	3.188	19.84	1.7	21.54	51.63	7.923	17.75	3.7	6.28	2.66	1.69	29	90.6	47.36	7.896	2.82	17.05	2.44	19.41	49.6	8.117	15.53	3.67	5.86	2.97	1.597	20.95	82.24	46.13	9.47	2.934	18.66
C	AMBITION	10.08	3.079	21.74	1.722	23.47	76.69	7.837	16.43	3.318	6.531	2.054	1.974	26.2	89.65	33.61	9.69	3.339	20.87	1.141	21.99	72.67	7.87	16.29	3.37	6.42	2.19	1.9	29.33	79.79	34.98	7.665	3.23	18.3	1.58	19.87	59.075	8.071	16.31	3.54	6.36	2.708	1.797	22.34	78.9	44.16	9.15	3.216	20.3
D	FIRL3565	11.51	2.857	22.73	3.43	26.16	54.45	8.124	17.83	3.674	6.407	2.409	1.746	27.63	100.74	43.31	12.12	3.808	22.53	2.04	24.53	68.97	7.87	19.12	3.86	6.58	2.59	1.7	30.67	95.11	49.07	9.368	3.44	19.61	2.28	21.85	53.175	7.93	18.19	3.9	6.53	2.822	1.674	23.45	92.86	51.33	11	3.368	21.62
E	FORMAT	10.55	2.614	24.7	2.242	26.88	66.35	7.938	14.94	3.34	5.999	2.094	1.798	27.48	91.1	31.14	10.05	3.19	23.32	2.212	25.51	47.77	8.358	15.62	3.41	6.07	2.48	1.77	31	88.37	39.04	8.238	3.4	22.18	1.37	23.58	56	8.035	16.74	3.76	6.13	2.914	1.63	24.99	83.97	48.78	9.61	3.068	23.4
F	POTENZIAL	11.39	2.346	22.9	2.132	24.91	51.19	8.396	16.2	3.454	6.253	2.417	1.814	22.8	96.23	39.49	11.45	2.281	21.5	1.567	23.09	35.67	7.4	16.77	3.56	6.14	2.63	1.72	26.33	85.11	44.71	9.673	2.94	19.85	1.34	21.22	51.8	8.037	15.92	3.56	6.14	2.872	1.725	21.77	81.34	45.72	10.84	2.522	21.42
G	BUSSARD	11.45	2.057	22.69	2.984	25.66	48.93	7.814	15	3.061	6.562	2.086	2.129	27.54	102.06	31.14	11.59	2.96	21.59	2.126	23.71	50.27	7.701	16.95	3.48	6.43	2.69	1.84	29.67	100.75	45.99	9.321	2.93	20.5	2.11	22.6	48.025	7.867	16.62	3.54	6.5	2.895	1.836	22.71	88.92	48.12	10.79	2.649	21.59
H	JULIUS	12.61	2.593	21.38	2.307	23.68	40.72	8.354	17.6	3.557	6.492	2.57	1.83	27.01	94.93	45.22	12.3	2.873	20.09	1.465	21.55	55.27	7.99	17.42	3.57	6.38	2.63	1.78	30	86.5	44.89	10.15	3	18.12	1.33	19.47	46.478	8.03	17.51	3.74	6.45	2.969	1.725	22.43	84.23	51.99	11.69	2.822	19.86
[truncated: 12 more columns]

## Sheet: Legend
Supplementary Table 4. Best linear unbiased estimates (BLUEs) for the 15 traits measured in BMWpop grown in field trials in the United Kingdom in 2017 and 2018 (UK17, UK18) and Germany in 2018 (DE18). Also included are the meta-analysis BLUEs (MET). Trait abbreviations: EL (ear length), EW (ear width), NFSP (number of fertile spikelets per ear), NISP (number of infertile spikelets per ear), totNS…
