# Supplementary material for: Identification of eight QTL controlling multiple yield components in a German multi-parental wheat population, including Rht24, WAPO-A1, WAPO-B1 and genetic loci on chromosomes 5A and 6A
Source: Theor Appl Genet. 2021 Mar 12;134(5):1435–54. doi: 10.1007/s00122-021-03781-7 (PMC8081691; doi:10.1007/s00122-021-03781-7)
Supplement: Supplementary file 12 — Supplementary Table 5. Best linear unbiased estimates (BLUEs) for the 15 traits measured in BMWpop grown in field trials in the United Kingdom in 2017 and 2018 (UK17, UK18) and Germany in 2018 (DE18). Also included are the meta-analysis BLUEs (_meta). Trait abbreviations: EL (ear length), EW (ear width), NFSP (number of fertile spikelets per ear), NISP (number of infertile spikelets per ear), totNSP (total number of spikelets per ear), NS.NE (number of seeds per ear), WS.EW (seed weight/ear weight ratio), SA (seed area), SWI (seed width), SL (seed length), FFD (factor form density), SL.SWI (seed length/seed width ratio), FT (flowering time), HT (plant height), TGW (thousand grain weight). (XLSX 197 kb) [file 122_2021_3781_MOESM12_ESM.xlsx]

## Sheet: Supplementary Table 5
(A) Correlation matrix
	EL_UK17	EW_UK17	NFSP_UK17	NISP_UK17	totNSP_UK17	NS/NE_UK17	WS/EW_UK17	SA_UK17	SWI_UK17	SL_UK17	FFD_UK17	SL/SWI_UK17	FT_UK17	HT_UK17	TGW_UK17	EL_UK18	EW_UK18	NFSP_UK18	NISP_UK18	totNSP_UK18	NS/NE_UK18	WS/EW_UK18	SA_UK18	SWI_UK18	SL_UK18	FFD_UK18	SL/SWI_UK18	FT_UK18	HT_UK18	TGW_UK18	EL_DE18	EW_DE18	NFSP_DE18	NISP_DE18	totNSP_DE18	NS/NE_DE18	WS/EW_DE18	SA_DE18	SWI_DE18	SL_DE18	FFD_DE18	SL/SWI_DE18	FT_DE18	HT_DE18	TGW_DE18				Legend
EL_UK17	1																																																Trait
EW_UK17	0.403997	1																																														1	Ear length
NFSP_UK17	0.494796	0.445451	1																																													2	Ear weight
NISP_UK17	-0.150125	-0.380097	-0.309247	1																																												3	Number of fertile spikelets
totNSP_UK17	0.440469	0.279461	0.891222	0.150064	1																																											4	Number of infertile spikelets
NS/NE_UK17	0.395585	0.709366	0.622907	-0.455967	0.427101	1																																										5	Total number of spikelets
WS/EW_UK17	-0.168797	0.336786	-0.156915	0.0121149	-0.166596	0.228088	1																																									6	Number of seeds/number of ears
SA_UK17	0.125004	0.590712	-0.0772536	-0.0391424	-0.105947	-0.0137012	0.418057	1																																								7	Weight of seeds/ear weight
SWI_UK17	0.0152429	0.561287	-0.0978375	-0.0683653	-0.141885	-0.0433741	0.396809	0.827123	1																																							8	Seed area
SL_UK17	0.174785	0.464336	-0.0365266	-0.0246257	-0.0576235	0.054381	0.321162	0.799969	0.427683	1																																						9	Seed width
FFD_UK17	-0.0703469	0.428873	-0.253674	0.117731	-0.214491	-0.180504	0.457155	0.715107	0.869963	0.353927	1																																					10	Seed length
SL/SWI_UK17	0.124793	-0.165301	0.0618859	0.0504356	0.0893399	0.0720456	-0.121938	-0.111026	-0.609187	0.441895	-0.555397	1																																				11	TWG/seed area
FT_UK17	-0.073848	-0.0970194	0.0841884	-0.076208	0.0492991	-0.00459725	-0.172657	-0.14817	-0.0713365	-0.14879	-0.192981	-0.0572342	1																																			12	Seed length/seed width ratio
HT_UK17	-0.0403626	0.13078	-0.0737579	0.0331219	-0.0682696	-0.118633	0.16689	0.304518	0.353675	0.212024	0.365155	-0.163702	0.0477567	1																																		13	Flowering time
TGW_UK17	0.039064	0.551498	-0.174126	0.0308434	-0.174942	-0.0966847	0.467851	0.926074	0.911947	0.640275	0.913292	-0.341148	-0.177301	0.367924	1																																	14	Height
EL_UK18	0.71032	0.281056	0.176659	0.0789945	0.219725	0.167609	0.0273282	0.22182	0.112979	0.251471	0.102131	0.101714	-0.206152	0.0455676	0.18476	1																																15	Thousand Grain Weight
EW_UK18	0.269012	0.652559	0.187982	-0.121201	0.13372	0.403533	0.305479	0.487106	0.393436	0.43008	0.367736	-0.0150551	-0.132838	0.223676	0.46944	0.484228	1
NFSP_UK18	0.368324	0.365984	0.708857	-0.021696	0.72884	0.451982	-0.0291361	-0.0192475	-0.0647151	0.0125801	-0.130821	0.0815006	-0.0400944	-0.0558734	-0.0816567	0.450556	0.503128	1																															Germany (Bavaria) - DE_2018
NISP_UK18	-0.0712052	-0.360873	0.0145573	0.353997	0.185306	-0.241311	-0.22012	-0.248301	-0.170021	-0.229454	-0.189407	-0.0397876	0.229709	0.0131181	-0.239346	-0.320364	-0.644383	-0.339173	1																														UK (NIAB) - UK_2017
totNSP_UK18	0.335581	0.238022	0.690677	0.0786334	0.75786	0.354034	-0.0465287	-0.054306	-0.1026	-0.00112941	-0.169116	0.101134	-0.0198228	-0.0649252	-0.122306	0.297214	0.251567	0.787635	0.0479633	1																													UK (NIAB) - UK_2018
NS/NE_UK18	0.199703	0.410679	0.265697	-0.156241	0.201328	0.423064	0.105907	0.105484	0.0292797	0.119598	0.000503904	0.0679261	-0.0327656	-0.0110684	0.0593051	0.29727	0.655147	0.478504	-0.469327	0.301099	1
WS/EW_UK18	-0.105844	0.179232	-0.0156006	-0.150641	-0.0777342	0.142469	0.107889	0.0975574	0.0659637	0.104889	0.054585	0.0186172	0.139745	0.0336511	0.0840639	-0.15309	0.242507	-0.0566389	-0.118331	-0.0838079	0.20019	1
SA_UK18	0.0528784	0.418091	-0.0649364	0.0340255	-0.0597952	0.0264753	0.372593	0.668586	0.511914	0.625659	0.507212	0.0433814	-0.168019	0.333711	0.647791	0.208574	0.568184	0.0608011	-0.289818	0.012865	0.176695	0.108657	1
SWI_UK18	-0.0369624	0.393779	-0.0975957	0.00636082	-0.107425	0.000541775	0.370821	0.579156	0.603988	0.388661	0.600026	-0.258428	-0.148095	0.363342	0.642621	0.144024	0.532774	0.0366746	-0.281562	-0.0269709	0.12776	0.0814909	0.895825	1
SL_UK18	0.12432	0.35248	-0.00257133	0.0534542	0.0170961	0.0540347	0.271429	0.602718	0.29562	0.733251	0.293479	0.354492	-0.144842	0.221474	0.50163	0.208746	0.475547	0.0776103	-0.220263	0.0598333	0.195728	0.106954	0.878448	0.58621	1
FFD_UK18	-0.0383759	0.317189	-0.151795	0.0188343	-0.155189	-0.0521117	0.324127	0.47813	0.510943	0.306173	0.609441	-0.239654	-0.126365	0.349075	0.588454	0.0611006	0.404864	-0.0964126	-0.161501	-0.100645	-0.00621878	0.102214	0.714774	0.823928	0.446342	1
SL/SWI_UK18	0.167799	-0.0855457	0.107514	0.0478215	0.138766	0.0538315	-0.145295	-0.0359263	-0.383087	0.314959	-0.381338	0.662241	0.0196454	-0.185326	-0.213168	0.0489452	-0.11576	0.0363548	0.092917	0.0894789	0.0545514	0.0190476	-0.110351	-0.534111	0.370535	-0.479132	1
FT_UK18	-0.096504	-0.13569	0.126399	-0.094021	0.0867532	0.0204534	-0.210132	-0.242109	-0.134177	-0.240618	-0.263756	-0.0771376	0.728323	0.0297252	-0.26897	-0.276349	-0.233512	-0.0515649	0.296828	-0.017234	-0.0267738	0.179245	-0.245802	-0.221346	-0.210837	-0.204639	0.0352936	1
HT_UK18	0.0448171	0.280428	0.00536004	-0.0691502	-0.0296513	0.0133542	0.217991	0.35879	0.392527	0.272384	0.420357	-0.156593	-0.0181	0.676643	0.430905	0.1324	0.39119	0.0232896	-0.0798421	-0.0298096	0.0758547	0.106634	0.424828	0.479354	0.280403	0.475999	-0.262933	-0.0790901	1
TGW_UK18	0.0321581	0.385293	-0.110068	0.0523791	-0.0972836	-0.0250323	0.361427	0.621905	0.542249	0.516896	0.574849	-0.0838524	-0.174782	0.365881	0.65733	0.16714	0.505883	-0.00963196	-0.223885	-0.0186162	0.0775169	0.0680642	0.927212	0.90203	0.741892	0.858736	-0.257996	-0.252767	0.466267	1
EL_DE18	0.744471	0.220043	0.215936	0.0263773	0.237827	0.168247	-0.120369	0.083932	0.0400919	0.104381	-0.00251399	0.0408342	0.0116108	0.051148	0.0510784	0.802436	0.244512	0.284308	-0.0421972	0.249513	0.169656	-0.0945918	0.0311629	-0.00938867	0.0535105	-0.0221482	0.0622408	0.00194547	0.117673	0.0221671	1
EW_DE18	0.267601	0.29173	0.349983	-0.0852911	0.321022	0.32135	-0.146685	0.0481845	0.0336599	0.0400317	-0.172348	0.00650665	0.0574136	-0.0200829	-0.0620796	0.150269	0.223019	0.343916	0.0628058	0.32526	0.201974	-0.00261456	-0.0268635	-0.0429402	0.00179435	-0.16434	0.0490582	0.0831398	-0.0165332	-0.0752282	0.272082	1
NFSP_DE18	0.270378	0.151412	0.735602	-0.0155805	0.757285	0.345004	-0.179042	-0.203757	-0.182199	-0.171973	-0.267647	0.0356146	0.168502	-0.0428588	-0.256442	0.0991626	0.0701487	0.695011	0.149342	0.703529	0.150799	-0.0405333	-0.18105	-0.173535	-0.13338	-0.185532	0.0555454	0.231733	0.00264642	-0.186323	0.239034	0.419043	1
NISP_DE18	0.0653732	0.0749983	0.0527148	0.429521	0.26053	-0.00629855	0.133111	0.115108	0.0674122	0.158903	0.163504	0.0676737	-0.261413	-0.0600199	0.151805	0.175747	0.113764	0.140892	0.137926	0.220417	-0.00233406	-0.0879393	0.206188	0.160517	0.208459	0.141778	0.0359663	-0.341422	-0.0255253	0.192313	-0.0408584	-0.233191	-0.0871227	1
totNSP_DE18	0.284653	0.177064	0.726529	0.146613	0.825355	0.332122	-0.120894	-0.15106	-0.148321	-0.102383	-0.194204	0.0606768	0.0642361	-0.0605477	-0.187209	0.163196	0.110887	0.71824	0.197111	0.757784	0.146281	-0.0703154	-0.0954497	-0.105502	-0.0478039	-0.123578	0.0678135	0.0911186	-0.00445927	-0.106229	0.214807	0.311263	0.92215	0.301403	1
NS/NE_DE18	0.201647	0.140766	0.425902	-0.123257	0.387059	0.450594	-0.193377	-0.339874	-0.290497	-0.297104	-0.441232	0.0291385	0.157555	-0.188599	-0.424191	0.0600913	0.053394	0.396954	0.067466	0.37384	0.259633	0.0146494	-0.371371	-0.340523	-0.318276	-0.373751	0.0558584	0.231518	-0.228864	-0.387929	0.208954	0.704583	0.53502	-0.28721	0.405796	1
WS/EW_DE18	-0.103156	-0.0340533	-0.019219	-0.0304166	-0.029249	-0.0386393	0.164795	0.0830927	-0.00403691	0.118271	-0.0330976	0.116662	-0.166222	-0.0611254	0.0280479	-0.0441685	-0.00618164	-0.00736189	0.00358629	0.0637015	-0.042031	0.0391719	0.160155	0.108572	0.179554	0.0559999	0.0664004	-0.112313	-0.0517805	0.137128	-0.156089	0.0895878	-0.0561082	0.160305	0.00987094	0.0439596	1
SA_DE18	0.0505388	0.151224	-0.124008	0.0364878	-0.117336	-0.161068	0.0916509	0.529421	0.348562	0.550346	0.233327	0.143276	-0.158517	0.194627	0.426153	0.125087	0.221228	-0.0854433	-0.0195328	-0.0696436	-0.0748486	-0.0129143	0.469893	0.344109	0.495	0.212878	0.12291	-0.226997	0.256093	0.389398	0.0394388	0.328429	-0.200306	0.10911	-0.155044	-0.32826	0.258708	1
SWI_DE18	-0.0384834	0.100859	-0.106012	0.00655531	-0.110549	-0.190196	0.0580881	0.371256	0.449518	0.1756	0.319986	-0.285829	-0.133054	0.215107	0.377046	0.0196989	0.112661	-0.0902136	0.0567471	-0.0467347	-0.113271	-0.0882372	0.295647	0.35657	0.177269	0.216046	-0.222869	-0.150355	0.279303	0.295514	-0.00774027	0.34813	-0.123806	0.0271951	-0.112511	-0.27441	0.239721	0.792825	1
SL_DE18	0.0696372	0.0994466	-0.0833814	0.0622936	-0.0606432	-0.109993	0.0775812	0.418083	0.129856	0.595252	0.101922	0.394173	-0.177075	0.102236	0.296658	0.111083	0.148318	-0.0721806	-0.0220273	-0.0423345	-0.0595003	0.0138095	0.367774	0.16637	0.494725	0.098054	0.322685	-0.196076	0.157564	0.268648	0.0342417	0.178317	-0.13462	0.107903	-0.0936029	-0.293806	0.0738235	0.761627	0.465296	1
FFD_DE18	-0.0201869	0.0703791	-0.122224	0.0549546	-0.104113	-0.210903	0.0935104	0.247772	0.3437	0.0886229	0.403701	-0.261305	-0.100137	0.167996	0.350208	-0.0220186	0.0382545	-0.141393	0.0578928	-0.105861	-0.131688	-0.0260313	0.28589	0.344926	0.172253	0.328162	-0.214417	-0.11337	0.185959	0.338008	-0.0365826	0.0724353	-0.144422	0.132363	-0.0885003	-0.412065	0.180451	0.271053	0.486068	0.0583723	1
SL/SWI_DE18	0.109282	0.0183581	0.00524387	0.0587648	0.0327215	0.0463483	0.0288385	0.125035	-0.247286	0.479643	-0.167839	0.662403	-0.0730752	-0.0746121	-0.0095187	0.105079	0.0631409	0.00508464	-0.0722498	-0.00140184	0.0355775	0.0875967	0.137493	-0.12743	0.372719	-0.0802996	0.531758	-0.079735	-0.0706193	0.0320462	0.0449255	-0.105483	-0.0361975	0.0947965	-0.000923686	-0.07458	-0.123177	0.134097	-0.359076	0.658345	-0.355936	1
FT_DE18	-0.0915097	-0.0709818	0.135671	-0.147721	0.0709744	0.0582788	-0.157136	-0.191047	-0.0856572	-0.227031	-0.201438	-0.110386	0.761725	0.0123401	-0.207939	-0.257834	-0.154526	0.0140825	0.18895	0.0138112	-0.0223243	0.180275	-0.195075	-0.161506	-0.186873	-0.158252	-0.00938022	0.74446	-0.0488834	-0.195181	-0.0314216	0.0424891	0.260162	-0.368916	0.108022	0.185416	-0.196312	-0.248074	-0.154217	-0.256054	-0.102995	-0.142196	1
HT_DE18	0.114512	0.172904	-0.0110169	-0.0652512	-0.0442799	-0.0520346	0.0892414	0.256829	0.289829	0.188668	0.272946	-0.122807	0.163251	0.595896	0.291988	0.18082	0.236698	-0.0402486	0.0367178	-0.0563942	0.037882	0.0791635	0.276318	0.306549	0.1734	0.301192	-0.174393	0.103477	0.740828	0.288994	0.261026	0.0237289	0.0085583	-0.0815559	-0.023382	-0.189083	-0.0665025	0.231513	0.268929	0.146347	0.217468	-0.0730623	0.0762819	1
TGW_DE18	0.0325081	0.148254	-0.152426	0.0559996	-0.137915	-0.222327	0.110068	0.525847	0.42482	0.472148	0.361742	-0.000521477	-0.167308	0.227703	0.490165	0.0884626	0.18881	-0.130771	0.0119671	-0.102851	-0.116995	-0.0230896	0.495809	0.421365	0.467081	0.311476	0.00555377	-0.225577	0.28366	0.455188	0.0164934	0.288271	-0.220853	0.142099	-0.161251	-0.441684	0.27481	0.897506	0.83005	0.617831	0.666015	-0.0519664	-0.238828	0.280705	1
(B) P-values
	EL_UK17	EW_UK17	NFSP_UK17	NISP_UK17	totNSP_UK17	NS/NE_UK17	WS/EW_UK17	SA_UK17	SWI_UK17	SL_UK17	FFD_UK17	SL/SWI_UK17	FT_UK17	HT_UK17	TGW_UK17	EL_UK18	EW_UK18	NFSP_UK18	NISP_UK18	totNSP_UK18	NS/NE_UK18	WS/EW_UK18	SA_UK18	SWI_UK18	SL_UK18	FFD_UK18	SL/SWI_UK18	FT_UK18	HT_UK18	TGW_UK18	EL_DE18	EW_DE18	NFSP_DE18	NISP_DE18	totNSP_DE18	NS/NE_DE18	WS/EW_DE18	SA_DE18	SWI_DE18	SL_DE18	FFD_DE18	SL/SWI_DE18	FT_DE18	HT_DE18	TGW_DE18
EL_UK17	-
EW_UK17	1.62854e-17	-
NFSP_UK17	1.18472e-28	4.70459e-22	-
NISP_UK17	0.000883868	3.08312e-16	1.61414e-11	-
totNSP_UK17	1.70602e-22	7.16317e-09	1.85597e-136	0.0146482	-
NS/NE_UK17	1.03881e-17	1.75453e-58	1.53169e-49	2.48399e-23	1.91123e-21	-
WS/EW_UK17	0.00169056	6.59404e-11	0.00424996	0.865172	0.00181923	5.12785e-05	-
SA_UK17	0.0151649	5.07386e-37	0.20528	0.277568	0.0406212	0.947697	3.99279e-18	-
SWI_UK17	0.546279	2.8399e-33	0.0857031	0.112724	0.00502258	0.312729	5.78782e-17	1.3102e-100	-
SL_UK17	0.00138545	2.89941e-22	0.527899	0.33283	0.191973	0.157284	8.60744e-11	5.33193e-91	6.0983e-20	-
FFD_UK17	0.211148	1.96384e-17	5.22895e-07	0.0185456	1.54493e-05	8.40547e-05	7.05192e-22	8.68418e-61	3.07583e-122	1.50275e-12	-
SL/SWI_UK17	0.014944	0.00415919	0.172729	0.586022	0.0772906	0.0429514	0.0112025	0.0747624	9.61872e-37	5.19991e-20	4.88551e-32	-
FT_UK17	0.178762	0.0492237	0.0634408	0.101761	0.314247	0.60019	0.000291615	0.00108044	0.0218718	0.00145951	9.45338e-06	0.370791	-
HT_UK17	0.62402	0.00618285	0.192351	0.475235	0.19991	0.0168752	0.00296368	6.98905e-10	1.50752e-13	7.10092e-05	1.93948e-14	0.000752626	0.415973	-
TGW_UK17	0.390558	2.6252e-31	0.000855289	0.726594	0.000357143	0.0456622	4.27926e-23	1.24611e-167	1.28203e-156	4.48104e-48	4.47783e-150	9.11438e-11	1.78145e-05	4.30036e-14	-
EL_UK18	2.79071e-61	3.06587e-10	5.43758e-06	0.467247	2.30275e-07	9.33929e-06	0.958805	8.08283e-06	0.0337858	2.5425e-07	0.0904114	0.0105187	0.00013874	0.414063	0.00043211	-
EW_UK18	1.4066e-08	2.5452e-50	4.07133e-06	0.00108296	0.00179348	2.45795e-19	1.47561e-09	1.55941e-23	3.6039e-15	6.95253e-18	1.28507e-12	0.910004	0.0258715	1.98556e-05	5.24918e-21	3.27117e-26	-
NFSP_UK18	7.5245e-15	1.42933e-15	3.09877e-63	0.193601	1.21876e-64	5.75229e-26	0.724417	0.917759	0.289617	0.510294	0.0104503	0.0484147	0.541271	0.336737	0.160332	1.69261e-23	1.55166e-30	-
NISP_UK18	0.090816	1.73422e-13	0.437949	9.24778e-14	0.0066801	8.41558e-09	8.70329e-05	7.57818e-06	0.00261873	1.70453e-05	0.000814917	0.242043	6.04089e-05	0.645396	1.24045e-05	2.86294e-12	5.91093e-49	1.15689e-14	-
totNSP_UK18	3.63148e-13	8.64206e-08	5.95713e-60	0.816104	7.85639e-72	3.28171e-17	0.415777	0.431102	0.0556253	0.928141	0.000734143	0.0270604	0.98517	0.279571	0.0168711	9.61109e-12	3.4137e-10	1.39943e-89	0.68284	-
NS/NE_UK18	3.1831e-06	1.50354e-18	3.53468e-11	2.25683e-05	1.91309e-06	2.70194e-24	0.0545163	0.100391	0.77453	0.0559017	0.6504	0.093932	0.949208	0.755124	0.511199	7.48121e-12	5.36747e-53	3.19694e-28	1.02482e-25	2.84759e-14	-
WS/EW_UK18	0.0492087	5.50059e-05	0.817609	0.00516358	0.161696	0.017178	0.0370759	0.0691607	0.132191	0.0906048	0.189883	0.873568	0.00791922	0.312799	0.0874109	0.0101933	3.67749e-07	0.524128	0.0237379	0.211067	9.78245e-05	-
SA_UK18	0.243566	3.52732e-18	0.316557	0.881729	0.244816	0.405646	3.91461e-13	1.32648e-50	2.69494e-26	5.47634e-41	1.91944e-25	0.359223	0.00174727	6.37148e-11	2.17419e-45	1.3854e-05	1.61515e-34	0.113326	2.44141e-09	0.492446	0.000252329	0.0290349	-
SWI_UK18	0.756448	1.00609e-15	0.1394	0.830032	0.0646977	0.811923	1.25897e-13	2.76851e-38	2.30223e-40	6.70498e-16	8.71886e-39	2.22674e-06	0.00438729	5.28144e-14	9.78945e-46	0.00159339	1.34252e-30	0.19107	4.65258e-08	0.795093	0.00933948	0.0263396	5.48002e-134	-
SL_UK18	0.0264625	4.43239e-14	0.862488	0.672324	0.917075	0.283783	7.66462e-08	4.63692e-43	1.48045e-10	9.3526e-69	2.70507e-09	1.93136e-12	0.00551419	1.40699e-05	1.13019e-27	5.23278e-06	1.30261e-23	0.0676807	2.49796e-05	0.221113	0.000289927	0.0152003	2.13836e-123	6.72559e-39	-
FFD_UK18	0.775148	3.13836e-10	0.010208	0.886931	0.00519626	0.411047	8.77758e-11	1.99722e-24	6.23463e-28	7.83162e-10	8.13196e-40	4.16878e-06	0.0166901	3.18819e-13	2.40488e-36	0.215309	1.54726e-16	0.15601	0.00320033	0.156642	0.968063	0.0102342	7.14682e-60	2.7035e-100	9.97723e-21	-
SL/SWI_UK18	0.0103627	0.242895	0.159864	0.462186	0.0556038	0.44947	0.00661524	0.639352	1.98358e-13	3.04753e-11	2.94792e-14	2.37256e-47	0.735228	0.000110019	0.000182005	0.303098	0.0212275	0.741596	0.0781365	0.389163	0.491376	0.989788	0.0735501	5.58178e-29	1.44086e-14	3.06754e-24	-
FT_UK18	0.112729	0.00818583	0.00341481	0.0656704	0.0276786	0.353005	2.09767e-05	1.92055e-07	0.00104455	3.42507e-07	1.21542e-08	0.138642	1.13826e-67	0.735121	2.49482e-09	2.20222e-07	1.19975e-05	0.468753	9.52818e-08	0.887389	0.947096	0.00150348	6.91034e-07	2.2307e-06	3.93129e-06	1.66849e-05	0.575773	-
HT_UK18	0.291086	3.33347e-09	0.788877	0.192954	0.600922	0.994047	3.79469e-05	9.7264e-15	1.2567e-17	3.25942e-08	1.05272e-19	0.00137788	0.629025	6.50488e-55	2.67071e-20	0.0057206	3.14487e-15	0.403478	0.126306	0.817718	0.235976	0.0106222	5.28883e-18	2.21671e-25	6.65334e-09	3.7868e-24	6.47379e-08	0.067455	-
TGW_UK18	0.368484	2.2416e-15	0.0742217	0.532558	0.0804256	0.790627	3.19771e-13	5.00484e-45	9.17287e-32	2.46188e-28	3.01109e-34	0.167414	0.000950274	5.68716e-14	2.21986e-48	0.000344004	4.0512e-27	0.625945	1.84955e-05	0.796111	0.122497	0.0557867	2.04032e-163	5.5459e-148	2.61546e-70	3.83804e-115	3.02394e-07	7.53684e-08	1.35806e-23	-
EL_DE18	5.2852e-70	6.10239e-07	3.99404e-07	0.889003	9.19013e-08	9.81032e-05	0.00251885	0.107371	0.436831	0.0456349	0.756287	0.209965	0.671764	0.276226	0.39201	1.76298e-87	5.84512e-07	6.97414e-09	0.202825	2.53276e-07	0.000185188	0.20195	0.431498	0.896287	0.192016	0.833707	0.280472	0.790963	0.0105032	0.470982	-
EW_DE18	4.98758e-09	7.89628e-12	1.34659e-15	0.00985225	2.95201e-12	5.53397e-13	0.00486918	0.296124	0.275669	0.360995	0.00166705	0.800029	0.294274	0.71862	0.383718	0.000179121	2.13345e-07	3.89535e-14	0.725044	3.39378e-13	1.44858e-06	0.735779	0.804454	0.689796	0.964692	0.00425234	0.673833	0.0772833	0.864752	0.259245	7.91099e-10	-
NFSP_DE18	2.71081e-09	0.000491362	4.35942e-68	0.451788	1.64641e-73	7.42151e-14	0.000373803	4.65143e-05	0.000460172	0.00012776	1.0427e-07	0.469364	0.000250372	0.462642	1.43641e-07	0.0100202	0.0404517	6.4223e-56	0.0471997	1.39705e-56	0.000167873	0.956931	0.000533022	0.00323857	0.00327183	0.0013518	0.897512	4.36687e-07	0.732281	0.00099258	1.95075e-08	1.53643e-20	-
NISP_DE18	0.27748	0.449376	0.759166	1.71721e-20	2.43305e-06	0.399979	0.00463168	0.011713	0.207715	0.00090721	0.00157998	0.231977	1.62114e-08	0.191418	0.00262359	0.00342491	0.161501	0.0332178	0.00157163	0.00116123	0.257672	0.0218521	0.000266084	0.00358908	8.61616e-05	0.00841391	0.375107	5.5196e-12	0.481692	0.000257225	0.164369	2.16035e-07	0.0145284	-
totNSP_DE18	4.57716e-10	0.000163544	1.61209e-64	0.00983015	2.14588e-98	2.97733e-12	0.0193515	0.00336981	0.00379782	0.0189894	9.4983e-05	0.228899	0.153385	0.244659	0.000105406	0.00022445	0.0100748	1.87361e-60	0.00156046	1.42129e-67	0.00106183	0.379744	0.0528469	0.0880297	0.201229	0.0406345	0.61357	0.0241388	0.909248	0.0781379	8.9833e-07	1.4088e-11	3.0544e-162	4.91161e-08	-
NS/NE_DE18	3.06153e-06	0.000295607	1.68571e-22	0.000712664	1.54814e-17	2.45394e-24	0.00025496	2.58484e-11	3.29764e-08	3.96536e-09	2.24519e-18	0.4286	0.00140147	0.000336684	4.9687e-17	0.0333541	0.0173552	6.47521e-20	0.951124	1.9909e-18	1.24304e-11	0.44182	3.42985e-11	6.30232e-10	8.35081e-10	1.24684e-12	0.628176	5.98763e-07	3.6143e-05	3.93317e-13	1.00061e-06	6.12921e-63	5.65932e-35	5.66863e-11	4.07625e-19	-
WS/EW_DE18	0.0175789	0.730778	0.525821	0.394502	0.344234	0.296816	0.000313854	0.0575485	0.652242	0.0142199	0.882837	0.0501445	0.000895169	0.341485	0.293552	0.235437	0.768347	0.830506	0.861094	0.140392	0.498524	0.27217	0.00158726	0.0204671	0.000279388	0.229929	0.217745	0.020756	0.476695	0.00488895	0.000326616	0.10176	0.163684	0.00867428	0.772116	0.471263	-
SA_DE18	0.664953	0.000602621	0.0038234	0.376104	0.00456975	0.00106741	0.0330522	3.00396e-32	2.50131e-14	1.56012e-36	3.92683e-07	0.00814113	0.00146494	6.96758e-05	1.26854e-21	0.0205014	2.49314e-05	0.0454053	0.992156	0.0532907	0.0438472	0.964091	3.80519e-22	6.06442e-13	2.17482e-29	1.15359e-05	0.00236551	1.27701e-06	8.92158e-08	9.88651e-17	0.527492	8.81346e-09	4.24668e-06	0.0225104	0.00026898	1.97795e-12	1.65909e-07	-
SWI_DE18	0.374317	0.0150366	0.0234638	0.774395	0.0133105	8.88887e-05	0.149315	2.30153e-16	5.63808e-23	2.35115e-05	3.83032e-12	1.16018e-08	0.00764583	1.82922e-06	5.9715e-17	0.832948	0.0240535	0.0455745	0.153975	0.213	0.0119924	0.143787	2.6083e-09	6.97524e-14	1.56172e-05	6.83407e-06	0.000146206	0.00118309	1.49046e-09	3.23319e-10	0.777155	1.06985e-10	0.00491066	0.607797	0.00863	2.27085e-08	7.91768e-07	1.19116e-86	-
SL_DE18	0.433917	0.0195706	0.0321733	0.180802	0.0834586	0.0350143	0.0632454	1.1852e-19	0.0021986	1.24188e-42	0.0213819	4.21073e-15	0.000549884	0.061903	4.72107e-11	0.0285728	0.00359707	0.114361	0.817304	0.169113	0.120578	0.719869	6.8605e-14	0.00027229	7.60125e-29	0.0307251	4.22995e-12	2.59369e-05	0.00149523	6.90052e-09	0.609604	0.00306865	0.000751793	0.0135042	0.0164573	2.002e-10	0.0975384	3.71673e-81	2.55887e-23	-
FFD_DE18	0.628492	0.201918	0.0107234	0.283504	0.0292439	1.07562e-05	0.045675	1.26151e-07	1.82212e-13	0.0469713	6.44698e-18	1.51328e-07	0.0163042	0.000173812	1.00896e-13	0.562368	0.487098	0.00354904	0.149885	0.0507431	0.00525506	0.64042	2.60718e-08	9.20717e-13	0.000698614	2.15097e-11	9.10769e-06	0.0138425	5.79371e-05	9.00951e-12	0.372747	0.225096	0.00193526	0.010541	0.0420847	7.40514e-16	6.96373e-05	2.67383e-08	1.48283e-25	0.241021	-
SL/SWI_DE18	0.0977119	0.672244	0.766775	0.248006	0.760553	0.279631	0.496845	0.0146662	1.83146e-06	9.35325e-24	0.000736352	2.80474e-49	0.16832	0.044936	0.968201	0.0254843	0.220977	0.912383	0.141336	0.739984	0.597288	0.105534	0.00609718	0.0211343	1.89999e-14	0.144655	2.6868e-29	0.0857938	0.0999829	0.408991	0.406482	0.0302367	0.24824	0.0247365	0.786788	0.0589578	0.0196424	0.00188908	1.2764e-12	1.20497e-50	1.36748e-13	-
FT_DE18	0.0922537	0.147188	0.00707766	0.00389936	0.213311	0.130463	0.000638489	4.74644e-05	0.015264	1.70546e-06	9.04463e-06	0.0351622	3.80327e-80	0.776682	1.28945e-06	4.4365e-07	0.00485214	0.770484	0.0013944	0.715478	0.939371	0.000768848	0.000347258	0.00128555	0.000152478	0.00401104	0.760797	4.31654e-71	0.419343	0.000132258	0.676023	0.441814	7.26927e-08	1.68366e-14	0.023638	0.000275112	4.48808e-05	5.17639e-07	0.001742	4.27321e-07	0.0087409	0.00688108	-
HT_DE18	0.0200234	0.000674756	0.815114	0.305513	0.357645	0.200867	0.175039	8.73499e-08	1.44857e-09	0.00039974	1.19939e-08	0.0084305	0.00158026	1.50374e-40	3.6133e-09	0.000944869	2.78886e-05	0.386972	0.28676	0.235173	0.853774	0.0808019	1.67616e-07	5.60776e-10	0.00100379	4.53548e-10	0.000287474	0.0658643	3.40656e-69	7.85839e-09	1.76843e-07	0.628025	0.747934	0.0997955	0.727136	0.000200664	0.155563	6.60862e-06	1.28284e-08	0.00846287	6.30688e-06	0.0548176	0.064094	-
TGW_DE18	0.848985	0.00117799	0.000827216	0.220428	0.00192457	6.18962e-06	0.012077	6.15832e-32	6.3273e-21	5.59247e-26	7.15112e-15	0.886241	0.00040281	1.32645e-06	2.4757e-28	0.118563	0.000378531	0.00413727	0.466672	0.0156362	0.00471854	0.824019	2.87843e-24	6.59673e-19	8.24965e-25	1.53935e-10	0.599239	1.38023e-06	1.61453e-09	4.06958e-22	0.85653	3.79492e-07	8.92571e-07	0.00433117	0.00020075	2.94274e-20	9.05504e-09	5.22796e-147	2.07835e-103	3.64476e-46	5.60305e-50	0.537394	3.32738e-07	1.96759e-08	-
[truncated: 1 more columns]

## Sheet: Legend
Supplementary Table 5. (A) Trait correlations between trials conducted in the UK in 2017 (UK17), in the UK in 2018 (UK18) and in Germany in 2018 (DE18), and (B) their corresponding significance values. P-values ≤0.05 are indicated in bold. Trait abbreviations: EL (ear length), EW (ear width), NFSP (number of fertile spikelets per ear), NISP (number of infertile spikelets per ear), totNSP (total n…
