# Supplementary material for: Identification of eight QTL controlling multiple yield components in a German multi-parental wheat population, including Rht24, WAPO-A1, WAPO-B1 and genetic loci on chromosomes 5A and 6A
Source: Theor Appl Genet. 2021 Mar 12;134(5):1435–54. doi: 10.1007/s00122-021-03781-7 (PMC8081691; doi:10.1007/s00122-021-03781-7)
Supplement: Supplementary file 13 — Supplementry Table 6. Summary of all quantitative trait loci (QTL) identified in the three field trials undertaken: two trials in the United Kingdom in 2017 and 2018 (UK17 and UK18) and one trial in Germany in 2018 (DE18), as well as in the meta-analysis (Meta). The QTLs reported are based on the results of interval mapping (IM), with QTL intervals determined based on the results of composite interval mapping using five covariates (CIM-cov5). For these QTL, also listed are the results of genetic mapping using CIM-cov10, identity-by-SNP (IBS) and identity-by-descent (IBD) approaches. The permutated 1% and 5% trait-specific significance thresholds are indicated, along with the percentage of the phenotypic variation explained (pve) and the trait heritability (h2). Trait abbreviations: EL (‘ear length’), EW (‘ear width’), NFSP (‘number of fertile spikelets per ear’), NISP (‘number of infertile spikelets per ear’), totNSP (‘total number of spikelets per ear’), NS.NE (‘number of seeds per ear’), WS.EW (‘seed weight-ear weight ratio’), SA (seed area), SWI (‘seed width’), SL (‘seed length’), FFD (‘factor form density’), SL.SWI (‘seed length-seed width ratio’), FT (‘flowering time’), HT (‘plant height’), TGW (‘thousand grain weight’). Genetic map positions are sourced from Stadlmeier et al. (2018). Wheat physical map positions are from the wheat reference genome assembly, RefSeq v1.0 (IWGSC 2018). Predicted allelic effects of founders 1 (Event), 2, (BAYP4535), 3 (Ambition), 4 (Firl3565), 5 (Format), 6 (Potenzial) and 7 (Bussard) are relative to founder 8 (Julius). The location of QTL within, outside or partially overlapping with the highly non-recombining regions of the chromosomes, based on the BMWpop genetic map versus the RefSeq v1.0 wheat genome assembly (IWGSC 2018), is indicated as ‘Y’, ‘N’ or ‘P’, respectively. Multi-trait QTL (MT-QTL) consist of co-locating QTL for traits identified in two or more test environments, and named QMtqtl.lfl-XX, where XX represents chromo [file 122_2021_3781_MOESM13_ESM.xlsx]

## Sheet: Supplementary Table 6
Trait	Trial	Trait and trial	QTL name	MT-QTL$	Chr.	Peak marker	Position cM	Position bp†	LeftMark	Position cM	Position bp†	RightMark	Position cM	Position bp†	Interval distance (cM)	Effect_1 (Event)	Effect_2 (BAYP4535)	Effect_3 (Ambition)	Effect_4 (Firl3565)	Effect_5 (Format)	Effect_6 (Potenzial)	Effect_7 (Bussard)	Effect_8 (Julius)	IBS Padj	IBD Padj	Lowest IM P-value	Lowest CIM-cov5 P-value	Lowest CIM-cov10 P-value	Lowest IM -log10(padj)	1% permutated significance threshold	5% permutated significance threshold	Method of QTL detection	Pve (%)	Trait heritability, h2	Located in region of low recombination spanning centromere?
NISP	UK18	NISP_UK18	QNisp.lfl-1A.1_UK18		1A	CAP8_c2448_355	27.6305	10069891	AX.95200832	17.8829	10248196	BobWhite_c46501_92	35.8248	20094363	17.9419	-0.03	0.4	-0.41	NA	0.5	0.02	0.15	0	NA	2.06227e-05	1.67767e-06	5.50671e-09	2.51602e-10	5.77529	5.31251	4.42234	IBD/cov0/cov5/cov10	7.33	54.4499	N
EW	UK18	EW_UK18	QEw.lfl-1A.1_UK18		1A	AX.95215584	29.14	NA	wsnp_Ex_c7965_13520238	18.893	12369432	BS00022738_51	36.8298	20094316	17.9368	-0.18	-0.27	0.31	NA	-0.38	-0.03	-0.33	0	NA	0.00230462	1.18131e-05	1.21203e-09	9.1982e-13	4.92764	5.54017	4.28546	IBD/cov0/cov5/cov10	6.37	67.0399	N
EW	DE18	EW_DE18	QEw.lfl-1A.1_DE18		1A	wsnp_Ex_rep_c69738_68695568	102	376137575	Kukri_rep_c103147_745	93.3713	356474547	tplb0041a22_935	108.689	462001757	15.3172	-0.24	-0.12	-0.2	-0.17	-0.25	-0.39	-0.25	0	0.0227459	0.000600991	6.52e-09	2.26e-11	1.54e-08	8.18575	5.44957	4.19873	IBS/IBD/cov0/cov5/cov10	10.22	67.63	Y
SA	DE18	SA_DE18	QSa.lfl-1A.1_DE18		1A	AX.94618537	170.394	511102010	wsnp_Ex_c1997_3757415	161.72	514136129	AX.94440483	179.501	532815438	17.7806	-0.17	0.55	0.01	1.02	0.15	-0.18	-0.34	0	0.0473273	0.027699	8.27e-06	4.17e-05	6.89e-06	5.08249	5.95846	4.03106	IBD/cov0/cov5/cov10	6.62	85.15	N
SL	UK18	SL_UK18	QSl.lfl-1A.1_UK18		1A	AX.95151237	220.19	586914328	AX.94788925	215.078	593298786	AX.95151237	220.192	586914328	5.11404	-0.2	-0.12	-0.06	0.12	-0.01	-0.2	-0.48	0	NA	NA	8.6e-05	0.00874633	2.06e-05	4.0655	4.89069	4.35415	cov0/cov10	5.58	89.19	N
SL	UK17	SL_UK17	QSl.lfl-1B.1_UK17		1B	Kukri_c44369_131	0	1419786	Kukri_c44369_131	0	1419786	RAC875_c400_1363	1.00503	NA	1.00503	0.76	0.24	-0.02	0.43	0.23	0.32	0.34	0	NA	0.001	1.24493e-07	6.31441e-05	5.09513e-06	6.90485	5.7552	4.37229	IBD/cov0/cov5/cov10	8.86	70.5516	N
SL/SWI	UK17	SL/SWI_UK17	QSlswi.lfl-1B.1_UK17		1B	AX.94569385	26.3866	18421387	RFL_Contig4140_1135	21.1185	10204421	AX.95245523	36.0814	15745695	14.9629	0.09	0.03	-0.03	0.04	0	0.02	0.04	0	NA	0.041	1.02459e-08	1.88412e-05	0.000386096	7.98945	5.38334	4.05237	IBD/cov0/cov5/cov10	8.51	57.6471	N
SL	UK18	SL_UK18	QSl.lfl-1B.1_UK18		1B	AX.94569385	26.3866	18421387	RFL_Contig4140_1135	21.1185	7947902	AX.95245523	36.0814	15745695	14.9629	0.27	0.09	0.02	0.09	0.08	0.14	0.17	0	0.0435326	0.0151791	1.02663e-06	4.98e-07	1.13e-06	5.98858	4.89069	4.35415	IBD/cov0/cov5/cov10	7.85	89.19	N
SL/SWI	DE18	SL/SWI_DE18	QSlswi.lfl-1B.1_DE18		1B	AX.94569385	26.39	18421387	RFL_Contig4140_1135	21.1185	7947902	AX.95245523	36.0814	15745695	14.9629	0.09	0.02	0.04	0.03	0.03	0.01	0.06	0	0.0371313	0.0366389	1.20378e-06	3.196e-05	3.74699e-06	5.91945	5.35537	4.38634	IBS/IBD/cov0/cov5/cov10	7.79	92.13	N
EL	UK17	EL_UK17	QEl.lfl-1B.1_UK17		1B	Kukri_c8390_1102	84.77	7995055	AX.94903145	81.1751	15690547	Excalibur_s113941_196	94.4733	330212278	13.2982	1.21	0.9	0.41	1.07	0.72	0.41	0.88	0	0.0064 (AX.94616791, 90.96)	0.0016	5.22893e-06	1.73738e-06	1.78634e-06	5.28159	5.30822	4.40357	IBD/cov0/cov5/cov10	7.04	68.5322	Y
NFSP	UK18	NFSP_UK18	QNfsp.lfl-1B.1_UK18		1B	Kukri_c8390_1102	84.77	7995055	AX.94454402	79.6676	8914553	AX.94417784	88.9405	240500938	9.27292	-0.44	-1	-0.97	0.21	-1.17	-1.11	-1.06	0	NA	0.0214247	5.62429e-05	0.0132156	0.00740515	4.24993	5.678	4.34097	IBD/cov0	6.36	65.9149	Y
totNSP	UK18	totNSP_UK18	QTotnsp.lfl-1B.1_UK18		1B	Kukri_c8390_1102	84.77	7995055	AX.94903145	81.1751	15690512	Kukri_c8390_1102	84.7714	7995055	3.59629	-0.73	-1.23	-0.87	0.16	-1.48	-1.32	-1.17	0	NA	0.00837229	1.94527e-05	0.00656255	0.000988611	4.71102	5.01305	4.37708	IBD/cov0/cov5/cov10	6.37	83.9225	Y
NFSP	UK17	NFSP_UK17	QNfsp.lfl-1B.1_UK17		1B	Kukri_c8390_1102	84.7714	7995054	Kukri_c8390_1102	84.7714	7995054	Excalibur_s113941_196	94.4733	330212307	9.70187	1.15	1.42	0.72	1.79	0.64	0.56	1.2	0	0.0064 (AX.94616791, 90.956cM)	0.0016	0.000176894	0.000471976	5.62476e-05	3.75229	4.55912	3.88652	IBS/cov0/cov5/cov10	5.19	63.0904	Y
SL/SWI	DE18	SL/SWI_DE18	QSlswi.lfl-1B.2_DE18		1B	IAAV565	261.4	652457874	BS00022176_51	254.206	636737968	AX.94632981	269.352	660454525	15.1458	-0.07	-0.09	-0.01	-0.02	-0.02	-0.05	-0.03	0	NA	0.0491766	0.000250173	4.21187e-06	4.92261e-09	3.60176	5.35537	4.38634	IBD/cov0/cov5/cov10	5.01	92.13	N
totNSP	UK18	totNSP_UK18	QTotnsp.lfl-1D.1_UK18		1D	IACX11290	50.7	33472515	IACX11290	50.7	33472515	Kukri_c6167_1271	54.3305	49604348	3.63054	0.46	0.08	0.18	1.13	-0.59	-0.1	-0.23	0	NA	0.0222858	0.000118777	0.0109729	9.76155e-05	3.60176	5.01305	4.37708	IBD/cov0/cov10	5.41	83.9225	N
NFSP	UK18	NFSP_UK18	QNfsp.lfl-1D.1_UK18		1D	IACX11290	50.702	33472515	D_contig13475_402	43.7389	20045166	Kukri_c6167_1271	54.3305	49604348	10.5916	0.64	0.27	0.18	1.2	-0.61	-0.43	0.04	0	NA	0.0243328	6.36143e-05	0.000136852	1.6038e-05	4.19644	5.678	4.34097	IBD/cov0	5.74	65.9149	N
EW	DE18	EW_DE18	QEw.lfl-2A.1_DE18		2A	RFL_Contig174_406	12.88	3114049	AX.94802588	3.53292	5637264	AX.94629608	16.9219	14327985	13.3889	0.1	0.03	0.15	0.07	0.79	-0.64	-0.04	0	0.0350829	0.0275816	2.93e-05	2.39e-05	0.0203875	4.53313	5.44957	4.19873	IBS/IBD/cov0/cov5	6.15	67.63	N
EL	UK17	EL_UK17	QEl.lfl-2A.1_UK17		2A	GENE.0749_215	53.9769	32269330	GENE.0137_1624	51.9617	31081644	wsnp_Ex_c19556_28530243	58.5357	36050397	6.57395	-0.15	-0.49	0.06	0.29	-0.39	0.48	0.28	0	NA	0.0102	7.45326e-05	0.0630043	0.0162517	4.12765	5.30822	4.40357	IBD/cov0	5.66	68.5322	N
EL	DE18	EL_DE18	QEl.lfl-2A.1_DE18		2A	BobWhite_c26374_339	58.0331	36138748	wsnp_Ex_c15740_24096817	52.9718	32149063	BS00066186_51	62.6022	49848688	9.6304	0.02	-0.14	0.34	0.27	0.01	0.34	-0.02	0	NA	0.0130675	0.000208854	0.0342817	0.110219	3.68016	6.58668	4.68919	IBD/cov0	5.1	83.25	N
NS/NE	DE18	NS/NE_DE18	QNsne.lfl-2A.1_DE18		2A	AX.94503133	121.785	542658549	RAC875_c69068_71	118.221	526300474	BS00090569_51	136.504	653680912	18.2827	6.28	1.91	4.58	0.5	0.21	0.08	1.46	0	0.00076409	0.0197718	2.73e-05	4.82e-06	2.15e-08	4.56384	5.1666	4.14125	IBS/IBD/cov0/cov5/cov10	6.19	73.62	Y
SA	DE18	SA_DE18	QSa.lfl-2A.1_DE18		2A	AX.95180124	124.831	570194820	AX.94459200	120.262	182283392	wsnp_CAP8_c2677_1394934	146.197	603524503	25.935	-1.33	0.11	-0.16	-0.04	-0.16	0.34	-0.2	0	0.0211931	0.0407408	2.3e-05	0.0483079	0.16621	4.63827	5.95846	4.03106	IBS/IBD/cov0	6.31	85.15	P
SL	UK17	SL_UK17	QSl.lfl-2A.1_UK17		2A	AX.94665408	125.334	554416272	GENE.1028_694	116.698	159876250	BS00022377_51	140.1	676238527	23.4019	-0.27	-0.13	-0.2	-0.11	-0.14	-0.05	-0.06	0	125.334cM)	0.0291	4.81259e-05	0.01188	0.0170865	4.31762	5.7552	4.37229	IBS/IBD/cov0	5.89	70.5516	P
SA	UK17	SA_UK17	QSa.lfl-2A.1_UK17		2A	wsnp_BE406351A_Ta_2_3	127.846	562602425	GENE.1028_694	116.698	159876250	BS00029332_51	154.007	705804860	37.3084	-0.92	-0.76	-1.04	-0.44	-0.93	-0.34	-0.34	0	0.0059 (AX.94665408, 125.334cM)	0.0037	2.30506e-05	0.0260767	0.0599892	4.63732	4.69975	4.25094	IBS/IBD/cov0	6.28	60.0443	P
TGW	DE18	TGW_DE18	QTgw.lfl-2A.1_DE18		2A	AX.95256011	131.385	525602769	AX.94459200	120.262	182283392	AX.95256011	131.385	525602769	11.1223	-4.95	-0.85	-2.08	-1.35	-0.97	0.04	-0.75	0	0.0347969	0.0364153	3.55736e-05	0.00432224	7.96204e-05	4.44887	5.02	4.01	IBD/cov0/cov10	5.88	93.49	Y
SA	UK18	SA_UK18	QSa.lfl-2A.2_UK18		2A	AX.94903329	195.27	734525016	AX.94903329	195.268	734525016	AX.95102130	198.816	739308995	3.54844	-1.33	-0.57	-0.56	-0.75	-0.1	-0.47	-1.22	0	0.0289825	0.0389969	8.09e-05	0.00330296	0.000575557	4.09205	5.8858	4.25518	IBD/cov0/cov10	5.61	84.57	N
SL	DE18	SL_DE18	QSl.lfl-2A.2_DE18		2A	AX.95093101	212.755	734524924	AX.95093101	212.755	734524924	AX.94674675	215.822	734521628	3.06718	-0.21	-0.15	-0.24	-0.22	-0.23	-0.01	-0.12	0	NA	NA	1.58335e-05	2.22954e-05	2.5415e-05	4.80042	5.38293	4.23244	IBD/cov0/cov5/cov10	6.49	54.04	N
SL/SWI ratio	UK18	SL/SWI ratio_UK18	QSlswi.lfl-2A.1_UK18		2A	Ra_c3750_1082	236.229	743574619	BS00110128_51	226.476	740069867	BobWhite_c5178_188	244.439	751511217	17.9625	-0.03	-0.04	-0.02	0.06	-0.01	0	-0.03	0	NA	NA	7.38238e-06	8.36496e-05	4.27574e-08	5.1318	5.75434	4.14163	cov0/cov5/cov10	6.86	88.5	N
NFSP	DE18	NFSP_DE18	QNfsp.lfl-2A.1_DE18		2A	BobWhite_c5178_188	244.44	751511217	tplb0060h04_139	237.752	746761554	AX.94908718	254.343	752103054	16.5908	0.46	0.64	0.19	2.58	0.53	0.16	0.46	0	NA	0.0295504	0.000128666	0.00844656	1.73e-05	3.89054	6.10124	4.38601	IBD/cov0/cov10	5.36	82.29	N
SL/SWI	DE18	SL/SWI_DE18	QSlswi.lfl-2A.2_DE18		2A	Excalibur_c4372_363	262.96	758396922	AX.94810461	253.84	752277431	BS00011539_51	271.641	758421352	17.8007	-0.04	-0.04	-0.04	-0.02	-0.02	-0.07	-0.07	0	NA	NA	0.000194157	5.89578e-05	4.45892e-07	3.71185	5.35537	4.38634	IBD/cov0/cov5/cov10	5.15	92.13	N
totNSP	DE18	totNSP_DE18	QTotsnp.lfl-2B.1_DE18		2B	RAC875_rep_c109471_154	3.63	4425755	IACX8446	0	4665267	RAC875_c609_362	34.2463	16126989	34.2463	-0.14	0.12	0.04	0.85	0.52	0.28	NA	0	NA	0.0458868	0.000119898	0.429348	0.315477	3.92119	4.56427	4.05537	IBD/cov0	5.17	85.79	N
FT	UK17	FT_UK17	QFt.lfl-2B.1_UK17		2B	Tdurum_contig28712_225	66.7336	Un	Ex_c14755_1362	60.5404	33840644	Tdurum_contig28712_225	66.7336	Un	6.1932	1.07	0.3	-0.12	1.16	-0.13	1.19	0.88	0	NA	NA	0.000141483	0.0415641	0.4233	3.8493	5.78298	4.49165	cov0	5.31	68.0246	N
EW	UK18	EW_UK18	QEw.lfl-2B.1_UK18		2B	Ku_c5725_892	115.37	68363434	RAC875_rep_c109207_706	105.571	69015153	Kukri_c36879_83	125.021	95761959	19.45	-0.16	0.24	-0.79	NA	-0.15	0.12	-0.34	0	NA	7.69348e-05	4.5789e-09	6.78536e-10	2.67204e-10	8.33924	5.54017	4.28546	IBD/cov0/cov5/cov10	10.08	67.0399	N
EL	UK18	EL_UK18	QEl.lfl-2B.1_UK18		2B	RFL_Contig1385_326	127.534	141559396	tplb0045o20_699	144.771	NA	Kukri_rep_c94009_116	160.932	182361037	16.161	-0.68	-0.29	-2.67	NA	0.21	-0.32	-0.55	0	0.00909999	0.00240185	5.38691e-05	0.000295611	0.375418	4.26866	5.03725	4.27333	IBS/IBD/cov0/cov5	5.59	74.61	N
WS/EW	UK17	WS/EW_UK17	QWsew.lfl-2B.1_UK17		2B	wsnp_Ex_c7246_12443506	151.163	133007073	RFL_Contig1633_304	136.803	130342903	wsnp_Ex_c7246_12443506	151.163	133007073	14.3598	0.06	0.22	0.32	NA	-0.03	0.32	0.17	0	0.2	0.0135	1.49824e-05	9.79953e-06	0.00300338	4.82442	6.19804	4.54247	IBS/IBD/cov0/cov5	6.58	91.545	N
SA	UK18	SA_UK18	QSa.lfl-2B.1_UK18		2B	wsnp_Ex_c45094_50985067	157.865	158643785	wsnp_Ex_c7246_12443506	151.163	133007073	wsnp_RFL_Contig3802_4108582	167.126	249208499	15.9626	1.28	2.13	4.93	NA	0.44	1.59	1.29	0	6.8698e-05	0.00401907	9.85034e-07	1.5798e-06	2.18808e-06	6.00655	5.8858	4.25518	IBS/IBD/cov0/cov5/cov10	7.59	84.57	N
FFD	UK17	FFD_UK17	QFfd.lfl-2B.1_UK17		2B	wsnp_Ex_c45094_50985067	157.87	158643785	wsnp_Ex_c7246_12443506	151.163	133007073	wsnp_RFL_Contig3802_4108582	167.126	249208481	15.9626	0.03	0.08	-0.05	NA	0.02	0.06	-0.06	0	0.0019	0.0244	2.48879e-05	1.12458e-06	1.28094e-05	4.60401	4.87037	4.51761	IBS/IBD/cov0/cov5/cov10	5.99	70.1531	N
TGW	UK17	TGW_UK17	QTgw.lfl-2B.1_UK17		2B	RAC875_c5080_915	178.766	206113216	wsnp_Ku_c2725_5163091	170.171	189617131	wsnp_Ex_c20169_29215401	188.359	553628691	18.1881	8.14	8.11	10.33	NA	4.94	6.63	3.19	0	0.0001	0.001	1.60472e-07	2.85838e-08	2.0505e-10	6.7946	4.81	4.35	IBS/IBD/cov0/cov5/cov10	8.46	74.28	Y
SL	UK17	SL_UK17	QSl.lfl-2B.1_UK17		2B	Ku_c6546_718	179.268	206752112	wsnp_Ku_c2725_5163091	170.171	189617131	AX.94507617	188.862	NA	18.6906	-0.18	0.17	0.07	NA	-0.08	0.02	-0.05	0	4.09e-08	7.69e-05	3.35449e-08	1.29572e-07	5.22523e-10	7.47437	5.7552	4.37229	IBS/IBD/cov0/cov5/cov10	9.18	70.5516	Y
SA	DE18	SA_DE18	QSa.lfl-2B.1_DE18		2B	Tdurum_contig91519_224	181.786	407235216	wsnp_RFL_Contig3802_4108582	167.126	249208481	BobWhite_c16735_131	182.288	442569592	15.1628	0.42	0.55	-1.16	NA	0.12	0.12	-0.42	0	0.00162632	0.00481353	4.81e-05	5e-07	3.95e-05	4.31785	5.95846	4.03106	IBS/IBD/cov0/cov5/cov10	6.03	85.15	P
TGW	DE18	TGW_DE18	QTgw.lfl-2B.1_DE18		2B	Tdurum_contig91519_224	181.786	407235216	Kukri_rep_c107245_634	172.197	225437866	Excalibur_rep_c66577_159	191.406	572591318	19.2087	4.61	2.44	-3.65	NA	2.52	1.03	-1.5	0	0.00122675	0.00270504	3.1629e-05	4.10803e-08	4.43847e-07	4.49991	5.02	4.01	IBS/IBD/cov0/cov5/cov10	5.87	93.49	Y
SWI	DE18	SWI_DE18	QSwi.lfl-2B.1_DE18		2B	Kukri_s115194_71	190.903	573201874	Tdurum_contig26542_457	186.847	554292531	Ra_c71978_532	205.15	648083689	18.3032	0.11	0.07	0.02	NA	0.09	0.05	-0.05	0	NA	0.0258465	5.88e-05	8.15e-06	2.93e-07	4.23062	4.80117	4.249	IBD/cov0/cov5/cov10	5.95	76.06	P
SA	UK17	SA_UK17	QSa.lfl-2B.1_UK17		2B	wsnp_Ex_rep_c67543_66165372	193.97	593675130	Tdurum_contig92604_368	187.857	547096011	AX.94522698	207.191	622922004	19.3341	-0.36	1.11	1.3	NA	0.13	0.41	-0.21	0	3.51e-06	0.0005	2.97229e-07	3.26114e-09	4.87793e-10	6.52691	4.69975	4.25094	IBS/IBD/cov0/cov5/cov10	7.49	60.0443	P
EW	UK17	EW_UK17	QEw.lfl-2B.2_UK17		2B	AX.94388449	197.498	491800951	wsnp_Ex_c55735_58127324	196.488	605001517	AX.94522698	207.191	622922004	10.7031	0.09	0.2	-0.26	NA	-0.02	0.22	0	0	0.0027	0.0326	1.81021e-05	0.000633022	0.000150962	4.74227	5.79678	4.53141	IBS/IBD/cov0/cov5/cov10	6.15	43.4029	N
SL	UK18	SL_UK18	QSl.lfl-2B.1_UK18		2B	AX.94922346	203.109	632394868	AX.94922346	203.109	632394868	wsnp_Ku_c12037_19549078	219.402	611065528	16.2931	0.24	0.19	-0.19	-0.36	0.12	0.3	0.09	0	0.00226916	0.00530374	1.7796e-05	7.71292e-09	2.89961e-09	4.74968	4.89069	4.35415	IBS/IBD/cov0/cov5/cov10	6.26	89.19	N
NISP	DE18	NISP_DE18	QNisp.lfl-2B.1_DE18		2B	AX.94922346	203.11	632394868	wsnp_Ex_rep_c67543_66165372	193.97	593675130	BS00093992_51	212.279	595126929	18.3083	0.08	0.44	0.67	NA	0.02	-0.02	0.07	0	6.36386e-05	0.00167548	5.76e-05	7.87e-07	2.07e-08	4.23958	6.268	4.12238	IBS/IBD/cov0/cov5/cov10	6.42	66.68	N
EW	UK18	EW_UK18	QEw.lfl-2D.1_UK18		2D	BS00047901_51	25.162	15967398	RAC875_c48703_189	24.1569	Un	BS00022276_51	50.1622	29454322	26.0053	-0.12	0.01	0.19	0.09	0.47	0.03	0.06	0	NA	0.0143456	0.000142831	0.00135878	0.0168686	3.84518	5.54017	4.28546	IBD/cov0/cov5	5.42	67.0399	N
WS/EW	UK17	WS/EW_UK17	QWsew.lfl-2D.1_UK17		2D	D_contig73920_552	64.1082	61809828	D_contig73920_552	64.1082	61809828	Kukri_c16477_181	66.1183	61979535	2.01007	0.01	-0.02	0.07	-0.39	-0.06	0.03	-0.1	0	NA	0.0135	4.91575e-05	1.91701e-07	6.54678e-07	5.88	6.19804	4.54247	IBD/cov0/cov5/cov10	5.88	91.545	N
NFSP	UK17	NFSP_UK17	QNfsp.lfl-2D.1_UK17		2D	GENE.0686_804	160.047	638369847	GENE.0686_804	160.047	638369847	Excalibur_c42413_442	166.678	635950217	6.63124	-2.59	-0.47	-4.2	-1.61	-1.37	NA	-2.17	0	NA	0.025	9.41005e-06	0.0069141	0.000683743	5.02641	4.55912	3.88652	IBD/cov0/cov10	6.19	63.0904	N
SA	UK17	SA_UK17	QSa.lfl-3A.1_UK17		3A	IAAV9068	63.0645	86369509	GENE.1674_631	55.4379	53560898	AX.94531680	64.0747	59294573	8.63676	-0.84	-0.4	-0.61	0.03	0.44	-0.15	0.27	0	NA	0.0128	0.000213246	0.00382955	0.0694488	3.67112	4.69975	4.25094	IBD/cov0	5.09	60.0443	N
WS/EW	UK18	WS/EW_UK18	QWsew.lfl-3A.1_UK18		3A	Tdurum_contig62502_90	67.1684	434613968	Excalibur_rep_c102974_175	61.0545	61308955	Tdurum_contig62502_90	67.1684	434613968	6.11397	0.05	0.52	0.09	-0.08	0.61	-0.36	0.252	0	0.0233854	0.0421103	0.000147904	6.87291e-05	0.0159984	3.83002	5.90356	4.24498	IBS/IBD/cov0/cov5/cov10	5.29	84.45	N
NISP	UK17	NISP_UK17	QNisp.lfl-3A.1_UK17		3A	wsnp_Ku_c11052_18135847	86.6854	61348556	wsnp_Ex_c13949_21828493	78.3256	593342541	BS00021976_51	95.9401	168837325	17.6145	0.57	0.01	0.03	0.33	0.49	-0.14	-0.13	0	NA	0.0204	1.2087e-05	8.16598e-06	9.98508e-09	4.91768	6.41744	4.30874	IBD/cov0/cov5/cov10	6.61	43.1754	N
NFSP	UK18	NFSP_UK18	QNfsp.lfl-3A.1_UK18		3A	wsnp_Ku_c11052_18135847	86.6854	61348556	wsnp_Ex_c11877_19055556	79.8486	578873857	AX.94580039	97.9604	399574586	18.1118	-1.32	-0.5	-0.24	0.33	-0.76	-0.01	-0.35	0	NA	0.0045222	1.45254e-06	0.000549432	1.0952e-06	5.83787	5.678	4.34097	IBD/cov0/cov5/cov10	7.68	65.9149	N
totNSP	UK18	totNSP_UK18	QTotnsp.lfl-3A.1_UK18		3A	Excalibur_rep_c103091_266	96.9503	79381552	Excalibur_rep_c103091_266	96.9503	79381552	wsnp_JG_c2509_1153697	109.933	131458587	12.983	-0.73	-0.6	-0.06	0.61	-0.66	0.21	-0.22	0	0.00382854	0.00701339	4.63812e-06	0.00451755	0.00210408	5.33366	5.01305	4.37708	IBS/IBD/cov0/cov5/cov10	7.58	83.9225	Y
SL	UK18	SL_UK18	QSl.lfl-3A.1_UK18		3A	Excalibur_rep_c103091_266	96.9503	79381552	Excalibur_c25239_283	48.4748	36921940	AX.94580039	97.9604	399574586	49.4856	-0.14	0.08	0.07	-0.04	0.04	0.03	0.06	0	NA	0.0235864	3.39e-05	0.00453166	0.0150215	4.4698	4.89069	4.35415	IBD/cov0	6.08	89.19	N
EL	UK18	EL_UK18	QEl.lfl-3A.1_UK18		3A	BobWhite_c43213_184	105.3	477793842	AX.94442342	95.4376	444465153	Excalibur_c64302_103	115.074	480104404	19.6369	-0.49	-0.27	-0.22	0.44	0.04	0.51	-0.26	0	0.00120973	0.000854552	7.00225e-06	1.7891e-09	5.92754e-10	5.15476	5.03725	4.27333	IBS/IBD/cov0/cov5/cov10	6.89	74.61	Y
NISP	UK18	NISP_UK18	QNisp.lfl-3A.1_UK18		3A	BobWhite_c43213_184	105.3	477793842	wsnp_JD_rep_c64325_41024646	103.787	466111373	AX.94406609	118.11	481879337	14.323	0.42	0.07	0.17	-0.19	0.26	-0.23	0.18	0	0.0354873	0.0127862	0.000208258	0.00167662	2.75913e-05	3.6814	5.31251	4.42234	IBS/IBD/cov0/cov5/cov10	5.1	54.4499	Y
FT	UK18	FT_UK18	QFt.lfl-3A.1_UK18		3A	RAC875_c47550_437	229.151	NA	RAC875_c79551_167	223.324	666229525	AX.94666858	230.156	655647354	6.83172	0.61	0.43	0.86	1.49	1.9	-0.4	-0.11	0	4.206e-07	2.23385e-05	9.89691e-09	1.24761e-09	9.07052e-14	8.0045	4.72232	4.22979	IBS/IBD/cov0/cov5/cov10	10.03	63.38	N
FT	UK17	FT_UK17	QFt.lfl-3A.1_UK17		3A	AX.94666858	230.156	655647354	RAC875_c79551_167	223.324	666229525	AX.94666858	230.156	655647354	6.83172	-0.45	0.38	0.75	1.76	1.12	-0.04	-0.02	0	0.0003	0.0085	8.89562e-06	7.18902e-06	2.17547e-05	5.05082	5.78298	4.49165	IBS/IBD/cov0/cov5/cov10	6.77	68.0246	N
SL	DE18	SL_DE18	QSl.lfl-3A.1_DE18		3A	wsnp_Ex_c1894_3575749	244.38	683249793	RAC875_c10194_673	243.878	683071091	BS00049977_51	254.027	688688720	10.1486	-0.16	-0.08	-0.11	0.2	-0.21	0.06	-0.13	0	0.00346294	0.0150481	9.61823e-06	1.36049e-06	1.85843e-07	5.0169	5.38293	4.23244	IBS/IBD/cov0/cov5/cov10	6.74	54.04	N
SL	UK18	SL_UK18	QSl.lfl-3B.1_UK18		3B	wsnp_BE497169B_Ta_2_2	71.28	16038548	wsnp_Ra_c16264_24873670	64.1003	17770942	RAC875_c36432_172	79.9561	16461823	15.8558	0.05	0	0.12	0.26	-0.04	0.08	0.04	0	0.0100766	0.0456907	0.000178206	0.000350296	2.43e-05	3.74908	4.89069	4.35415	IBD/cov0/cov5/cov10	5.19	89.19	N
SL	UK17	SL_UK17	QSl.lfl-3B.1_UK17		3B	Tdurum_contig57914_1144	74.3712	18822229	wsnp_BE497169B_Ta_2_2	71.2775	16038548	RAC875_c36432_172	79.9561	16461823	8.67864	-0.01	-0.03	0.13	0.06	-0.09	0.09	-0.07	0	0.0112	0.0101	1.54494e-05	9.06581e-05	0.000646024	4.81109	5.7552	4.37229	IBS/IBD/cov0/cov5/cov10	6.44	70.5516	N
SL/SWI ratio	UK18	SL/SWI ratio_UK18	QSlsw.lfl-3B.1_UK18		3B	RFL_Contig3455_629	97.8383	Un	AX.94803899	92.2486	26650271	AX.94814435	99.3613	NA	7.11271	0.04	0.03	0.04	-0.04	0.02	0.03	0.02	0	NA	0.0494184	1.97355e-05	4.40045e-05	1.87192e-05	4.70475	5.75434	4.14163	IBS/IBD/cov0/cov5/cov10	6.36	88.5	N
FT	DE18	FT_DE18	QFt.lfl-3B.1_DE18		3B	AX.94814435	99.36	NA	AX.94803899	92.2486	26650271	wsnp_Ex_c57450_59156677	108.253	24944179	16.0041	1.25	0.84	0.02	0.45	1.11	0.62	0.86	0	NA	NA	8.67308e-05	4.40477e-06	1.57541e-06	4.06183	4.87673	4.37066	IBD/cov0/cov5/cov10	5.58	88.21	N
EW	DE18	EW_DE18	QEw.lfl-3B.1_DE18		3B	RAC875_rep_c82061_78	205.651	492569270	Tdurum_contig49477_187	199.378	582408643	AX.95228424	212.879	586142258	13.5012	0.07	0.25	0.13	-0.05	-0.04	0.15	0.05	0	0.0153199	0.0276511	2.73e-05	2.34e-05	0.00214094	4.56384	5.44957	4.19873	IBS/IBD/cov0/cov5	6.18	67.63	N
EW	UK17	EW_UK17	QEw.lfl-3B.1_UK17		3B	Excalibur_c34069_487	219.063	661836547	BS00005265_51	210.869	581979283	wsnp_Ex_c25104_34368562	226.699	692840988	15.8303	0.48	0.69	0.63	0.38	0.36	0.55	0.81	0	NA	0.0287	3.25174e-05	3.96181e-05	0.000742139	4.48788	5.79678	4.53141	IBD/cov0/cov5/cov10	6.1	43.4029	N
NS/NE	UK17	NS/NE_UK17	QNsne.lfl-3B.1_UK17		3B	wsnp_Ex_c3722_6786328	221.1	669715562	Excalibur_c34069_487	219.063	661836547	AX.95187585	224.658	642163996	5.59485	-0.02	6.92	1.24	-3.49	-2.8	1.11	-1.57	0	NA	0.0284258	3.21841e-05	0.00120502	0.000914495	4.49236	4.42358	3.91661	IBD/cov0/cov10	6.1	50.4658	N
EW	UK18	EW_UK18	QEw.lfl-3B.2_UK18		3B	AX.94796636	297.168	NA	BS00037871_51	289.082	796018586	AX.94777654	306.896	813949909	17.814	0.3	0.17	0.43	0.5	0.04	0.14	0.44	0	0.00683086	0.00582354	3.3415e-05	0.000142622	6.39617e-05	4.47606	5.54017	4.28546	IBS/IBD/cov0/cov5/cov10	6.08	67.0399	N
SL	UK18	SL_UK18	QSl.lfl-4A.1_UK18		4A	BS00034174_51	58.14	562408810	BobWhite_rep_c65013_174	56.1327	545603602	Ra_c37920_342	63.7746	545602028	7.64191	0.04	-0.25	-0.24	-0.08	-0.02	-0.1	0.16	0	NA	0.0231537	6.01e-05	0.000596398	0.000149948	4.22113	4.89069	4.35415	IBD/cov0/cov5/cov10	5.77	89.19	Y
EW	UK18	EW_UK18	QEw.lfl-4A.1_UK18		4A	AX.94631480	61.2099	469835142	BobWhite_rep_c65013_174	56.1327	545603602	AX.95228798	72.0198	530938415	15.8872	0.02	-0.29	-0.58	0.47	-0.38	-0.14	0.4	0	NA	0.000138501	6.01953e-06	9.45311e-08	1.79216e-06	5.22044	5.54017	4.28546	IBD/cov0/cov5/cov10	6.97	67.0399	P
totNSP	DE18	totNSP_DE18	QTotnsp.lfl-4A.1_DE18		4A	AX.95228798	72.02	530938415	BS00107069_51	66.8683	600900582	AX.94459938	75.5736	549799859	8.70525	1.19	0.86	-0.4	1.82	-0.02	0.48	1.32	0	NA	0.0151862	0.000164097	0.00102877	0.000368799	3.7849	4.56427	4.05537	IBD/cov0/cov10	5.23	85.79	N
WS/EW	UK17	WS/EW_UK17	QWsew.lfl-4A.1_UK17		4A	wsnp_Ex_c9035_15054913	77.0862	562407344	Ra_c37920_342	63.7746	545602028	wsnp_RFL_Contig3138_3094305	88.9739	599490094	25.1993	0	-0.31	-0.31	-0.1	-0.05	-0.12	-0.1	0	0.0334	0.0135	6.68245e-05	0.0163915	0.000709615	4.17506	6.19804	4.54247	IBS/IBD/cov0	5.72	91.545	N
SL/SWI ratio	UK17	SL/SWI_UK17	QSlswi.lfl-4A.1_UK17		4A	RFL_Contig3841_2433	161.28	712865230	AX.95096811	151.429	627357880	Tdurum_contig75819_1471	162.285	712865230	10.857	-0.01	-0.05	-0.05	0	0	0.05	-0.02	0	NA	0.041	1.30372e-06	3.87423e-05	8.68235e-05	5.88481	5.38334	4.05237	IBD/cov0/cov5/cov10	7.73	57.6471	N
HT	UK17	HT_UK17	QHt.lfl-4B.1_UK17	QMtqtl.lfl-4B.1	4B	AX.94434500	68.3	31881813	AX.94434500	68.3002	31881813	TG0010	74.9004	30862054	6.60021	2.43	-5.48	NA	1.84	4.09	0.01	1.45	0	0.008	0.0052	3.23905e-05	3.27628e-10	5.26479e-12	4.48958	5.24787	4.2242	IBS/IBD/cov0/cov5/cov10	5.86	78.6983	N
FFD	UK17	FFD_UK17	QFfd.lfl-4B.1_UK17	(QMtqtl.lfl-4B.1)	4B	Tdurum_contig81797_369	72.3357	46609742	AX.94434500	68.3002	31881813	BS00018707_51	80.539	95108710	12.2388	-0.13	-0.19	NA	-0.02	-0.08	0.03	-0.03	0	0.0089	0.0099	6.14207e-06	2.79949e-09	1.28594e-10	5.21169	4.87037	4.51761	IBS/IBD/cov0/cov5/cov10	6.72	70.1531	N
HT	UK18	HT_UK18	QHt.lfl-4B.1_UK18	QMtqtl.lfl-4B.1	4B	AX.94988194	89.3962	352348007	TA002925.3757	80.0365	62971277	AX.94403724	96.2279	107456941	16.1914	-8.3	-15.03	6.05	-8.01	1.71	-1.37	2.59	0	NA	1.30304e-06	3.61846e-08	8.88178e-16	5.29312e-17	7.44148	5.2925	4.20535	IBD/cov0/cov5/cov10	9.44	77.22	Y
HT	DE18	HT_DE18	QHt.lfl-4B.1_DE18	QMtqtl.lfl-4B.1	4B	AX.94988194	89.9	352348007	TA002925.3757	80.0365	62971277	AX.94403724	96.2279	107456941	16.1914	-2.71	-11.74	1.22	-9.46	0.5	-2.8	-3.57	0	NA	0.00705544	4.34e-06	2.16e-09	1.53e-13	5.36251	6.40534	4.47737	IBD/cov0/cov5/cov10	7.13	93.47	Y
EL	UK17	EL_UK17	QEl.lfl-4B.1_UK17	QMtqtl.lfl-4B.1	4B	AX.94403724	96.2279	107456941	RAC875_c35152_372	86.3657	165019408	BS00034255_51	104.272	107658792	17.9059	1.26	0.07	-0.86	-0.98	-0.04	0.28	-0.75	0	0.0084	0.0016	5.27699e-06	1.34352e-06	9.56358e-07	5.27761	5.30822	4.40357	IBD/cov0/cov10	7.03	68.5322	Y
EL	DE18	EL_DE18	QEl.lfl-4B.1_DE18	QMtqtl.lfl-4B.1	4B	AX.94403724	96.2279	107456941	RAC875_c35152_372	86.3657	165019408	BS00034255_51	104.272	107658792	17.9059	0.58	0.33	-0.66	-1.32	-0.21	0.12	-0.72	0	NA	0.00865735	4.81532e-05	2.4763e-08	1.53987e-06	4.31737	6.58668	4.68919	IBD/cov0/cov5/cov10	5.89	83.25	Y
NS/NE	DE18	NS/NE_DE18	QNsne.lfl-4B.1_DE18	QMtqtl.lfl-4B.1	4B	BS00034255_51	104.272	107658792	AX.94434500	68.3002	31881813	Excalibur_c48668_341	144.005	570241954	75.7048	-5.64	19.03	8.04	-0.61	1.91	-0.28	-8	0	NA	0.0398172	3.79e-05	0.0992199	0.288005	4.42136	5.1666	4.14125	IBD/cov0	6.02	73.62	P
SL/SWI	DE18	SL/SWI_DE18	QSlswi.lfl-4D.1_DE18	QMtqtl.lfl-4D.1	4D	BS00099053_51	0	3612605	BS00099053_51	0	3612605	TG0011	27.4298	18781737	27.4298	0.08	-0.03	0.05	-0.11	0.01	0.15	NA	0	0.0160295	NA	3.57302e-05	0.0414751	0.0801548	4.44696	5.35537	4.38634	IBS/IBD/cov0	5.82	92.13	N
FFD	DE18	FFD_DE18	QFfd.lfl-4D.1_DE18	QMtqtl.lfl-4D.1	4D	BS00099053_51	0	3612605	BS00099053_51	0	3612605	Excalibur_c26088_184	7.46562	1242225	7.46562	0.21	0.26	0.09	0.6	0.18	-0.02	NA	0	NA	0.0407367	0.00016334	7.1e-06	4.3e-08	3.78691	5.08186	4.07041	IBD/cov0/cov5/cov10	5.04	65.34	N
SWI	DE18	SWI_DE18	QSwi.lfl-4D.1_DE18	QMtqtl.lfl-4D.1	4D	Excalibur_c26088_184	7.46562	1242225	BS00099053_51	0	3612605	TG0011	27.4298	18781737	27.4298	0	0.21	-0.04	0.48	0.13	-0.11	NA	0	0.0160295	NA	3.41953e-08	1.17331e-09	3.39297e-10	7.46603	4.80117	4.249	IBD/cov0/cov5/cov10	9.19	76.06	N
SL/SWI ratio	UK17	SL/SWI_UK17	QSlswi.lfl-4D.1_UK17	QMtqtl.lfl-4D.1	4D	TG0011	27.4298	18781737	BS00099053_51	0	3612605	AX.95126745	71.9592	464988518	71.9592	0.01	-0.02	0.02	-0.02	0	0.11	NA	0	0.0002	0.041	8.93369e-07	0.00641097	0.079408	6.04897	5.38334	4.05237	IBS/IBD/cov0/cov5	7.64	57.6471	P
TGW	UK17	TGW_UK17	QTgw.lfl-4D.1_UK17	QMtqtl.lfl-4D.1	4D	TG0011	27.4298	18781737	AX.95148759	15.0068	3611073	TG0011	27.4298	18781737	12.4231	-1.09	2.28	-1.75	5.96	4.47	-0.86	NA	0	8.34e-05	0.0011	3.24851e-06	1.79458e-09	1.48942e-08	5.48832	4.81	4.35	IBS/IBD/cov0/cov5/cov10	7.01	74.28	N
TGW	UK18	TGW_UK18	QTgw.lfl-4D.1_UK18	QMtqtl.lfl-4D.1	4D	TG0011	27.4298	18781737	AX.95148759	15.0068	3611073	TG0011	27.4298	18781737	12.4231	-5.39	0.46	-3.65	6.2	2.99	-0.43	NA	0	5.1874e-08	9.50556e-06	1.40688e-10	3.9968e-15	3.75922e-13	9.85174	4.85	4.08	IBS/IBD/cov0/cov5/cov10	11.6	61.1	N
SWI	UK17	SWI_UK17	QSwi.lfl-4D.1_UK17	QMtqtl.lfl-4D.1	4D	TG0011	27.43	18781737	AX.95148759	15.0068	3611073	TG0011	27.43	18781737	12.4232	-0.13	0.06	0.02	0.14	0.12	-0.11	NA	0	3.14e-06	0.0028	1.70789e-07	1.22226e-09	2.06966e-08	6.76754	4.60598	4.3371	IBS/IBD/cov0/cov5/cov10	8.43	56.3925	N
FFD	UK17	FFD_UK17	QFfd.lfl-4D.1_UK17	QMtqtl.lfl-4D.1	4D	TG0011	27.43	18781737	AX.95148759	15.0068	3611073	TG0011	27.43	18781737	12.4232	-0.08	0.04	-0.06	0.12	0.06	-0.21	NA	0	8.66e-09	2.94e-05	2.27787e-09	1.06389e-10	4.25203e-09	8.64247	4.87037	4.51761	IBS/IBD/cov0/cov5/cov10	10.39	70.1531	N
HT	UK17	HT_UK17	QHt.lfl-4D.1_UK17	QMtqtl.lfl-4D.1	4D	TG0011	27.43	18781737	TG0011	27.43	18781737	Excalibur_rep_c108030_260	59.1259	108902934	31.6959	-16.5	2.95	-3.35	4.01	3.08	-0.79	NA	0	2.06e-13	2.18e-12	2.52293e-18	4.77507e-13	1.12973e-20	17.5981	5.24787	4.2242	IBS/IBD/cov0/cov5/cov10	18.5	78.6983	N
SA	UK18	SA_UK18	QSa.lfl-4D.1_UK18	(QMtqtl.lfl-4D.1)	4D	TG0011	27.43	18781737	AX.95148759	15.0068	3611073	TG0011	27.43	18781737	12.4232	-1.16	0.71	-0.31	2.12	1.13	1.74	NA	0	0.000403075	0.00401907	4.92e-07	4.94e-08	3.97e-10	6.30803	5.8858	4.25518	IBS/IBD/cov0/cov5/cov10	7.93	84.57	N
SWI	UK18	SWI_UK18	QSwi.lfl-4D.1_UK18	QMtqtl.lfl-4D.1	4D	TG0011	27.43	18781737	AX.95148759	15.0068	3611073	TG0011	27.43	18781737	12.4232	-0.16	0.03	-0.11	0.17	0.09	-0.02	NA	0	6.8698e-08	1.37957e-05	1.03e-10	9.1e-13	2.13e-14	9.98716	5.49155	4.36621	IBS/IBD/cov0/cov5/cov10	11.73	82.52	N
SL/SWI ratio	UK18	SL/SWI_UK18	QSlswi.lfl-4D.1_UK18	QMtqtl.lfl-4D.1	4D	TG0011	27.43	18781737	AX.95148759	15.0068	3611073	TG0011	27.43	18781737	12.4232	0.01	-0.02	-0.01	-0.08	-0.04	0.03	NA	0	0.000423404	0.0321258	9.82636e-07	1.7061e-06	2.34818e-08	6.00761	5.75434	4.14163	IBS/IBD/cov0/cov5/cov10	7.59	88.5	N
FFD	UK18	FFD_UK18	QFfd.lfl-4D.1_UK18	QMtqtl.lfl-4D.1	4D	TG0011	27.43	18781737	AX.95148759	15.0068	3611073	TG0011	27.43	18781737	12.4232	-0.12	0.01	-0.06	0.14	0.06	-0.1	NA	0	6.00056e-07	0.000256286	6.75377e-09	3.73416e-08	1.35182e-11	8.17045	4.88544	4.22502	IBS/IBD/cov0/cov5/cov10	9.91	76.7009	N
HT	UK18	HT_UK18	QHt.lfl-4D.1_UK18	QMtqtl.lfl-4D.1	4D	TG0011	27.43	18781737	AX.95148759	15.0068	3611073	TG0011	27.43	18781737	12.4232	-5.55	11.2	2.62	27.5	14.24	4.52	NA	0	6.1688e-13	1.23376e-13	9.09888e-35	4.39859e-57	4.11997e-63	34.041	5.2925	4.20535	IBS/IBD/cov0/cov5/cov10	29.86	77.22	N
HT	DE18	HT_DE18	QHt.lfl-4D.1_DE18	QMtqtl.lfl-4D.1	4D	TG0011	27.43	18781737	AX.95148759	15.0068	3611073	AX.94747406	46.713	60177370	31.7062	-6.2	8.16	6.11	14.98	6.66	1.38	NA	0	2.91616e-11	1.00664e-08	1.1e-13	1.37e-24	6.97e-34	12.9586	6.40534	4.47737	IBS/IBD/cov0/cov5/cov10	14.53	93.47	N
SL/SWI ratio	UK17	SL/SWI_UK17	QSlswi.lfl-5A.1_UK17		5A	AX.94775539	171.95	541367788	AX.94395610	162.245	534109978	AX.94775539	171.95	541367788	9.70518	-0.03	0.03	0.04	0	0.03	0.01	0.06	0	NA	0.0426	1.07842e-06	0.000182951	2.2098e-06	5.96721	5.38334	4.05237	IBD/cov0/cov5/cov10	7.82	57.6471	N
FT	DE18	FT_DE18	QFt.lfl-5A.1_DE18		5A	wsnp_Ex_c18941_27840714	182.279	547647310	Excalibur_rep_c68708_80	177.218	547173269	BS00011235_51	184.812	552515237	7.5944	0.54	-0.03	-0.14	0.47	-0.3	0.56	0.8	0	0.0175477	NA	0.000129227	0.000269271	0.00016369	3.88865	4.87673	4.37066	IBS/IBD/cov0/cov5/cov10	5.36	88.21	N
NISP	UK18	NISP_UK18	QNisp.lfl-5A.1_UK18		5A	BS00011235_51	184.812	552515237	AX.94558990	180.264	552526283	BS00011235_51	184.812	552515237	4.54826	0.73	0.15	0.25	0.57	-0.13	0.06	0.43	0	NA	0.0237065	0.000220475	0.00184736	0.00328634	3.65664	5.31251	4.42234	IBD/cov0	5.07	54.4499	N
NISP	UK17	NISP_UK17	QNisp.lfl-5A.2_UK17		5A	AX.94723827	287.388	676890191	RFL_Contig5787_2311	279.221	666230627	AX.94723827	287.388	676890191	8.1666	-0.05	-0.09	-0.33	-0.37	-0.63	-0.08	-0.22	0	NA	0.0375	0.000282576	0.000826699	5.33875e-05	4.93	6.41744	4.30874	IBD/cov0/cov10	4.53	43.1754	N
FT	DE18	FT_DE18	QFt.lfl-5A.2_DE18		5A	RAC875_c48885_107	300.66	706541345	Excalibur_rep_c68005_67	291.492	688762892	RAC875_c48885_107	300.663	706541345	9.17152	0.22	0.19	0.9	0.76	1.22	0.91	0.15	0	1.77493e-05	0.0172446	3.66169e-07	9.89795e-06	2.2487e-07	6.43632	4.87673	4.37066	IBS/IBD/cov0/cov5/cov10	8.35	88.21	N
WS/EW	DE18	WS/EW_DE18	QWsew.lfl-5A.1_DE18		5A	RAC875_c48885_107	300.663	706541345	BS00068108_51	297.638	702461365	RAC875_c48885_107	300.663	706541345	3.0253	-0.06	-0.08	-0.14	-0.08	-0.13	-0.15	-0.01	0	NA	NA	5.98e-05	0.00904977	0.124795	4.2233	5.07018	4.22184	cov0	5.78	46.25	N
NS/NE	UK18	NS/NE_UK18	QNsne.lfl-5B.1_UK18		5B	IAAV3362	27.59	40784715	IAAV3362	27.5888	40784715	BS00028183_51	34.804	431061084	7.21521	-3.64	-0.66	-10.88	-6.23	-3.12	-1.27	-0.36	0	NA	NA	2.05905e-05	0.00520679	0.000475675	4.68633	5.50321	4.23452	cov0/cov10	6.34	59.3264	N
EW	UK18	EW_UK18	QEw.lfl-5B.1_UK18		5B	IACX6007	37.8293	403714015	Jagger_c505_141	37.3268	403855544	RAC875_c5518_1401	39.3419	77714893	2.01517	-0.16	-0.1	-0.81	-0.15	-0.21	0.04	-0.26	0	NA	0.00811185	4.47153e-05	0.019108	0.00156841	4.34954	5.54017	4.28546	IBD/cov0/cov10	6.14	67.0399	N
EL	UK18	EL_UK18	QEl.lfl-5B.1_UK18	QMtqtl.lfl-5B.1	5B	AX.94521932	92.1541	533768531	BobWhite_rep_c65835_277	85.1036	530622713	wsnp_Ex_c18654_27528399	101.781	514928746	16.677	0.31	-0.16	-0.06	0.67	0.15	0.77	0.53	0	3.32274e-08	3.00028e-05	9.75793e-09	2.87922e-10	1.14831e-08	8.01064	5.03725	4.27333	IBS/IBD/cov0/cov5/cov10	10.04	74.61	N
EL	DE18	EL_DE18	QEl.lfl-5B.1_DE18	QMtqtl.lfl-5B.1	5B	BobWhite_c6633_395	97.18	531599324	RAC875_c32611_347	91.144	539073351	BobWhite_c6633_395	97.1793	531599324	6.0353	0.42	0.27	0.17	0.53	0.36	0.59	0.59	0	0.000507524	0.00731844	1.6151e-05	0.000469534	0.00205225	4.7918	6.58668	4.68919	IBS/IBD/cov0/cov5	6.46	83.25	N
FT	UK17	FT_UK17	QFt.lfl-5B.1_UK17	QMtqtl.lfl-5B.1	5B	RFL_Contig4162_1757	102.283	512244547	Kukri_c34173_169	92.6567	531540505	BobWhite_rep_c50822_462	104.796	508795404	12.1391	0.71	1.77	0.19	-0.48	0.63	-0.45	0.29	0	0.0047	0.0317	4.7108e-05	1.17804e-08	8.2465e-05	4.32691	5.78298	4.49165	IBS/IBD/cov0/cov5/cov10	5.9	68.0246	N
FT	UK18	FT_UK18	QFt.lfl-5B.1_UK18	QMtqtl.lfl-5B.1	5B	RFL_Contig4162_1757	102.283	512244547	Kukri_c34173_169	92.6567	531540505	RAC875_c19099_434	106.816	NA	14.1593	1.55	0.46	0.65	-1.14	0.4	0.66	-0.69	0	0.0065894	NA	0.000129687	0.00742072	1.81986e-05	3.8871	4.72232	4.22979	IBS/cov0/cov5/cov10	5.36	63.38	N
FT	DE18	FT_DE18	QFt.lfl-5B.1_DE18	QMtqtl.lfl-5B.1	5B	IAAV6078	103.791	510883128	Kukri_c34173_169	92.6567	531540505	RAC875_c19099_434	106.816	519153336	14.1593	0.75	0.81	0.43	-0.2	0.57	0.32	0.12	0	0.023732	0.00856044	0.000242302	0.00024256	3.26914e-05	3.61564	4.87673	4.37066	IBS/cov0/cov5/cov10	5.02	88.21	N
NISP	DE18	NISP_DE18	QNisp.lfl-5B.1_DE18		5B	AX.94724456	176.98	595631333	AX.94387859	165.381	590003032	AX.94724456	176.98	595631333	11.5989	0.24	0.45	0.62	1.05	0.55	0.27	0.44	0	0.000998498	0.000577336	2.53e-06	3.03e-08	7.46e-09	5.59688	6.268	4.12238	IBS/IBD/cov0/cov5/cov10	7.4	66.68	N
SL/SWI ratio	UK17	SL/SWI_UK17	QSlswi.lfl-5B.1_UK17	QMtqtl.lfl-5B.2	5B	AX.94443369	272.845	688979141	Excalibur_c92555_283	266.737	683517995	AX.94443369	272.845	Un	6.1079	0.01	0	0.01	-0.02	0.02	-0.07	-0.02	0	NA	NA	3.12352e-06	0.0345262	0.0738655	5.50536	5.38334	4.05237	IBD/cov0	7.3	57.6471	N
SL	DE18	SL_DE18	QSl.lfl-5B.1_DE18	QMtqtl.lfl-5B.2	5B	Excalibur_c46000_203	275.38	684494483	Excalibur_c92555_283	266.737	683517995	Excalibur_c46000_203	275.378	684494483	8.64099	0.15	-0.05	0.07	0.09	0.15	-0.11	-0.05	0	0.00732779	0.0150481	0.000158096	2.36232e-05	2.42593e-05	3.80108	5.38293	4.23244	IBS/IBD/cov0/cov5/cov10	5.27	54.04	N
SL	UK17	SL_UK17	QSl.lfl-5B.1_UK17	QMtqtl.lfl-5B.2	5B	AX.94820753	275.88	689950334	Excalibur_c46000_203	275.378	684494483	AX.94480370	277.901	691129130	2.52279	0.12	0.03	0.19	0.11	0.2	-0.1	-0.01	0	1.2e-05	0.0004	4.92119e-06	0.0437436	0.00557952	5.30793	5.7552	4.37229	IBS/IBD/cov0/cov10	7.07	70.5516	N
SL	UK18	SL_UK18	QSl.lfl-5B.1_UK18	QMtqtl.lfl-5B.2	5B	AX.94820753	275.881	689950334	AX.94443369	272.845	688979141	BS00099729_51	284.459	703173188	11.6142	0.04	-0.06	-0.07	-0.02	0.07	-0.04	-0.06	0	0.000395109	0.0158025	0.000250066	0.139062	0.17875	3.60195	4.89069	4.35415	IBS/IBD/cov0	5	89.19	N
SL/SWI ratio	UK18	SL/SWI_UK18	QSlswi.lfl-5B.1_UK18	QMtqtl.lfl-5B.2	5B	BS00029720_51	276.891	692565137	Kukri_c67054_123	267.747	684612648	AX.94509097	286.474	700224543	18.7271	0.02	-0.02	-0.03	-0.04	0.02	-0.05	-0.02	0	NA	0.0163754	9.64248e-07	3.38402e-05	3.29422e-07	6.01581	5.75434	4.14163	IBD/cov0/cov5/cov10	7.88	88.5	N
NS/NE	DE18	NS/NE_DE18	QNsne.lfl-6A.1_DE18		6A	AX.94978875	48.5424	25633133	BS00011436_51	37.4614	21520876	BS00076530_51	49.0449	32794680	11.5835	1.6	1.9	1.83	7.07	3.83	3.62	-0.55	0	0.0378357	0.0299832	3.66e-05	0.000477953	1.19e-05	4.43652	5.1666	4.14125	IBS/IBD/cov0/cov5/cov10	6.05	73.62	N
EW	DE18	EW_DE18	QEw.lfl-6A.1_DE18		6A	BS00029282_51	69.35	53785332	wsnp_BE490604A_Ta_2_1	67.3293	52397150	CAP7_c2381_149	71.3699	61418826	4.04065	0.03	-0.05	-0.04	0.15	0.16	0.11	-0.05	0	0.0163323	0.0112944	4.2e-06	0.00150376	6.92e-05	5.37675	5.44957	4.19873	IBS/IBD/cov0/cov5/cov10	7.15	67.63	N
NISP	UK18	NISP_UK18	QNisp.lfl-6A.1_UK18		6A	tplb0052b07_577	86.7126	61888248	Kukri_c77911_260	85.7076	100238738	AX.94647721	91.7688	98605141	6.06123	-0.08	-0.2	0.44	0.33	-0.24	0.24	0.28	0	NA	0.00685183	9.37023e-05	6.01065e-05	0.000285917	4.02825	5.31251	4.42234	IBD/cov0/cov5/cov10	5.54	54.4499	N
SA	UK17	SA_UK17	QSa.lfl-6A.1_UK17		6A	BS00043716_51	144.766	230706086	BobWhite_rep_c48956_706	142.746	149925832	BS00043716_51	144.766	230706086	2.02027	-0.22	-0.53	-1.37	-0.38	-0.73	-0.24	0.03	0	0.0002	0.0024	4.66472e-05	1.08206e-06	9.7397e-07	4.33117	4.69975	4.25094	IBS/IBD/cov0/cov5/cov10	5.91	60.0443	Y
SWI	UK17	SWI_UK17	QSwi.lfl-6A.1_UK17	QMtqtl.lfl-6A.1	6A	Tdurum_contig76709_195	155.3	455047390	Tdurum_contig76709_195	155.302	455047390	AX.95076677	165.012	464693730	9.7096	-0.09	-0.12	-0.15	0	-0.15	-0.19	-0.03	0	0.0284	0.0236	2.53815e-05	0.000255856	1.90724e-05	4.59548	4.60598	4.3371	IBS/IBD/cov0/cov5/cov10	6.23	56.3925	P
SWI	DE18	SWI_DE18	QSwi.lfl-6A.1_DE18	QMtqtl.lfl-6A.1	6A	Tdurum_contig76709_195	155.3	455047390	Tdurum_contig76709_195	155.302	455047390	AX.95076677	165.012	464693730	9.7096	-0.1	0.05	-0.22	-0.03	-0.1	-0.17	-0.03	0	0.0369605	0.0102238	2.06717e-05	0.000180378	3.90876e-08	4.68462	4.80117	4.249	cov0/cov5/cov10	6.35	76.06	P
FFD	DE18	FFD_DE18	QFfd.lfl-6A.1_DE18	QMtqtl.lfl-6A.1	6A	Tdurum_contig76709_195	155.3	455047390	Tdurum_contig76709_195	155.302	455047390	AX.95076677	165.012	464693730	9.7096	-0.09	-0.11	-0.05	-0.08	-0.11	-0.04	-0.01	0	0.00020438	0.00312296	9.86e-07	1.86e-08	1.09e-08	6.00612	5.08186	4.07041	IBS/IBD/cov0/cov5/cov10	7.89	65.34	P
TGW	UK17	TGW_UK17	QTgw.lfl-6A.1_UK17	QMtqtl.lfl-6A.1	6A	Tdurum_contig76709_195	155.302	455047390	Tdurum_contig76709_195	155.302	455047390	AX.95076677	165.012	464693730	9.7096	-1.28	-4.62	-2.5	-1.5	-4.05	-3.14	-0.44	0	0.0001	8.49e-06	3.9835e-06	2.72849e-06	1.72706e-07	5.39974	4.81	4.35	IBS/IBD/cov0/cov5/cov10	7.17	74.28	P
SWI	UK18	SWI_UK18	QSwi.lfl-6A.1_UK18	QMtqtl.lfl-6A.1	6A	wsnp_Ex_c19454_28409258	162.468	446728578	wsnp_Ex_c19454_28409258	162.468	446728578	Excalibur_c32711_504	180.772	560206947	18.3032	-0.05	-0.02	-0.16	-0.04	-0.03	-0.14	0.02	0	0.0353304	0.00633704	2.66109e-05	0.0012278	4.25089e-10	4.57494	5.49155	4.36621	IBS/IBD/cov0/cov10	6.2	82.52	N
HT	UK17	HT_UK17	QHt.lfl-6A.1_UK17	QMtqtl.lfl-6A.1	6A	IACX170	158.396	157134836	Tdurum_contig76709_195	155.302	455047390	Kukri_c14877_303	166.022	486822423	10.7197	-4.14	3.6	-16.45	-2.36	-5.33	-7.66	-0.07	0	9.01e-05	8.63e-05	2.24158e-07	2.53316e-05	3.47968e-07	6.64945	5.24787	4.2242	IBS/IBD/cov0/cov5/cov10	9.02	78.6983	P
HT	DE18	HT_DE18	QHt.lfl-6A.1_DE18	QMtqtl.lfl-6A.1	6A	IACX170	158.396	157134836	Tdurum_contig76709_195	155.302	455047390	Kukri_c14877_303	166.022	486822423	10.7197	-3.82	-2.62	-11.81	-6.09	-2.79	-9.85	-1.35	0	1.15899e-08	3.84549e-07	2.49e-10	8.41e-13	3.05e-14	9.6038	6.40534	4.47737	IBS/IBD/cov0/cov5/cov10	11.82	93.47	P
HT	UK18	HT_UK18	QHt.lfl-6A.1_UK18	QMtqtl.lfl-6A.1	6A	wsnp_Ex_c18965_27868480	158.899	429396122	Tdurum_contig76709_195	155.302	455047390	AX.94401336	168.063	510258511	12.7608	2.36	-4.09	-4.71	-1.73	-2.24	-0.96	1.8	0	3.37041e-06	3.67885e-06	9.34985e-09	2.06716e-09	5.40679e-14	8.0292	5.2925	4.20535	IBS/IBD/cov0/cov5/cov10	10.01	77.22	P
TGW	DE18	TGW_DE18	QTgw.lfl-6A.1_DE18	QMtqtl.lfl-6A.1	6A	BS00022913_51	159.904	409092614	Tdurum_contig76709_195	155.302	455047390	AX.95076677	165.012	464693730	9.7096	-2.85	1.13	-7.42	-1.64	-3.51	-4.09	-0.03	0	0.000667352	0.00270504	1.4563e-05	4.11791e-05	7.45351e-07	4.83675	5.02	4.01	IBS/IBD/cov0/cov5/cov10	7.4	93.49	P
FFD	UK17	FFD_UK17	QFfd.lfl-6A.1_UK17	QMtqtl.lfl-6A.1	6A	wsnp_Ex_c19454_28409258	162.468	446728578	IACX170	158.396	157134836	BS00040166_51	175.7	572571915	17.304	-0.1	-0.15	-0.12	-0.08	-0.14	-0.21	-0.05	0	0.0032	0.0037	3.35723e-06	1.49951e-06	1.10082e-07	5.47402	4.87037	4.51761	IBS/IBD/cov0/cov5/cov10	7.26	70.1531	N
FFD	UK18	FFD_UK18	QFfd.lfl-6A.1_UK18	QMtqtl.lfl-6A.1	6A	wsnp_Ex_c19454_28409258	162.468	446728578	Tdurum_contig76709_195	155.302	455047390	BS00071732_51	172.162	543397781	16.8596	-0.13	0	-0.28	-0.08	-0.12	-0.22	-0.04	0	NA	0.00853538	1.41069e-05	1.02462e-06	4.48745e-08	4.85057	4.88544	4.22502	IBS/IBD/cov0/cov5/cov10	6.53	76.7009	P
NS/NE	DE18	NS/NE_DE18	QNsne.lfl-6A.1_DE18	(QMtqtl.lfl-6A.1)	6A	wsnp_JD_c19278_17450210	162.971	448353385	Tdurum_contig76709_195	155.302	455047390	wsnp_Ku_c3450_6387847	172.665	545832250	17.3622	-5.56	3.25	-6.64	2.89	-0.37	0.64	-4.55	0	0.00076409	0.0197718	1.7e-07	7.36e-11	1.04e-09	6.76955	5.1666	4.14125	IBS/IBD/cov0/cov5/cov10	7.52	73.62	P
TGW	UK18	TGW_UK18	QTgw.lfl-6A.2_UK18		6A	AX.94675896	173.167	NA	AX.94675896	173.167	NA	AX.94444906	184.336	550738495	11.1686	-2.39	-2.53	-5.37	-1.09	-2.34	-4.3	0	0	NA	0.0114976	0.000117852	0.000532623	4.61189e-05	3.92866	4.85	4.08	IBD/cov0/cov5/cov10	6.05	61.1	N
FT	UK18	FT_UK18	QFt.lfl-6A.1_UK18	(QMtqtl.lfl-6A.2)	6A	AX.95151036	250.849	599983750	wsnp_Ra_c11651_18855691	242.082	603095060	BS00091539_51	260.485	607956249	18.4025	0.1	0.49	0.9	-0.62	0.61	0.1	NA	0	0.00327133	0.00127215	8.19622e-05	0.000344344	0.000125244	4.08639	4.72232	4.22979	IBS/cov0/cov5/cov10	5.37	63.38	N
EW	UK18	EW_UK18	QEw.lfl-6A.2_UK18	QMtqtl.lfl-6A.2	6A	RAC875_c48687_681	252.356	605102640	AX.94871483	246.798	600406200	IAAV7861	261.993	Un	15.1945	0.13	0.64	1.23	0.81	0.29	0.43	0.5	0	4.16394e-05	7.69348e-05	1.96925e-09	1.25022e-07	7.12173e-10	8.7057	5.54017	4.28546	IBS/IBD/cov0/cov5/cov10	10.45	67.0399	N
EW	UK17	EW_UK17	QEw.lfl-6A.2_UK17	QMtqtl.lfl-6A.2	6A	tplb0045l08_298	254.921	611513508	wsnp_CAP12_c1663_836753	250.346	604887272	IAAV7861	261.993	Un	11.6461	-0.17	-0.28	-0.17	-0.1	-0.34	-0.05	NA	0	0.0023	5e-05	2.91923e-06	7.41587e-06	2.98191e-05	5.53473	5.79678	4.53141	IBS/IBD/cov0/cov5/cov10	7.2	43.4029	N
SA	UK17	SA_UK17	QSa.lfl-6A.2_UK17	QMtqtl.lfl-6A.2	6A	tplb0045l08_298	254.921	611513508	Tdurum_contig97520_902	251.854	606989891	RAC875_c23338_792	264.505	615792770	12.6511	-0.89	-0.66	-0.61	-0.42	-1.2	-0.76	NA	0	0.0143	0.0162	0.000151792	0.000501661	0.000212734	3.81875	4.69975	4.25094	IBS/IBD/cov0/cov5/cov10	5.05	60.0443	N
NFSP	UK18	NFSP_UK18	QNfsp.lfl-6A.1_UK18	(QMtqtl.lfl-6A.2)	6A	AX.94526138	259.48	608502838	RAC875_rep_c105861_454	256.962	605231081	RAC875_c8254_249	273.772	617059264	16.81	-0.37	-0.88	-0.26	-0.27	-1.01	-0.16	NA	0	0.00109356	0.0119709	0.000181614	0.00460541	0.000257977	3.74085	5.678	4.34097	IBS/IBD/cov0/cov10	5.03	65.9149	N
NISP	UK18	NISP_UK18	QNisp.lfl-6A.2_UK18	(QMtqtl.lfl-6A.2)	6A	AX.94526138	259.48	608502838	AX.94871483	246.798	600406200	RAC875_c23338_792	264.505	615792770	17.7071	0.44	0.6	0.49	0.37	0.82	0.2	NA	0	3.14048e-05	5.41172e-06	1.67171e-09	2.67394e-09	1.46199e-05	8.77684	5.31251	4.42234	IBS/IBD/cov0/cov5/cov10	10.92	54.4499	N
NS/NE	UK18	NS/NE_UK18	QNsne.lfl-6A.2_UK18	QMtqtl.lfl-6A.2	6A	AX.94526138	259.48	608502838	Tdurum_contig97520_902	251.854	606989891	RAC875_c12821_466	266.515	615439141	14.6612	-2.07	-2.61	-2.02	-2.82	-7.88	1.38	NA	0	0.000882522	0.000515402	6.31775e-08	9.66227e-09	3.17243e-08	7.19944	5.50321	4.23452	IBS/IBD/cov0/cov5/cov10	8.89	59.3264	N
SL	UK17	SL_UK17	QSl.lfl-6A.1_UK17	QMtqtl.lfl-6A.2	6A	wsnp_Ra_c21546_30949373	264.003	608368748	tplb0045l08_298	254.921	611513508	RAC875_c12821_466	266.515	615439141	11.594	-0.26	-0.13	-0.21	-0.15	-0.32	-0.25	NA	0	0.0021	0.0034	8.29772e-05	6.22034e-05	0.000156316	4.08104	5.7552	4.37229	IBS/IBD/cov0/cov5/cov10	5.37	70.5516	N
SA	UK18	SA_UK18	QSa.lfl-6A.2_UK18	QMtqtl.lfl-6A.2	6A	RAC875_c23338_792	264.505	615792770	tplb0045l08_298	254.921	611513508	RAC875_c8254_249	273.772	617059264	18.8511	-1.07	-0.3	-0.82	-0.81	-1.56	-0.6	NA	0	0.00198574	0.00401907	1.01e-06	4.03e-07	2.6108e-08	5.99568	5.8858	4.25518	IBS/IBD/cov0/cov5/cov10	7.49	84.57	N
SWI	UK18	SWI_UK18	QSwi.lfl-6A.2_UK18	(QMtqtl.lfl-6A.2)	6A	RAC875_c23338_792	264.505	615792770	RAC875_c23338_792	264.505	615792770	RAC875_c49329_81	270.144	611514371	5.6386	-0.09	-0.05	-0.03	-0.06	-0.15	-0.02	NA	0	NA	0.0201782	3.62e-05	8.87e-05	0.000813761	4.44129	5.49155	4.36621	IBD/cov0/cov5/cov10	5.8	82.52	N
SL	UK18	SL_UK18	QSl.lfl-6A.1_UK18	QMtqtl.lfl-6A.2	6A	RAC875_c23338_792	264.505	615792770	RAC875_rep_c105861_454	256.962	605231081	RAC875_c8254_249	273.772	617059264	16.81	-0.31	-0.17	-0.29	-0.24	-0.41	-0.41	NA	0	0.00135102	0.00297536	6.48e-06	5.31e-10	5.52e-09	5.18842	4.89069	4.35415	IBS/IBD/cov0/cov5/cov10	6.67	89.19	N
TGW	UK18	TGW_UK18	QTgw.lfl-6A.2_UK18	(QMtqtl.lfl-6A.2)	6A	RAC875_c23338_792	264.505	615792770	tplb0045l08_298	254.921	611513508	RAC875_c49329_81	270.144	611514371	15.2226	-3.79	-2.84	-2.09	-1.77	-4.79	-0.96	NA	0	0.0369831	0.032477	7.82644e-05	6.47715e-05	4.35127e-05	4.10644	4.85	4.08	IBD/cov0/cov5/cov10	5.4	61.1	N
SA	DE18	SA_DE18	QSa.lfl-6A.2_DE18	QMtqtl.lfl-6A.2	6A	RAC875_c8254_249	273.77	617059264	wsnp_Ra_c21546_30949373	264.003	608368748	RAC875_c8254_249	273.772	617059264	9.76965	-0.92	-0.23	-0.67	-0.7	-0.93	-2.21	NA	0	0.00198574	0.00401907	2.07e-05	3.19e-05	0.000265709	4.68403	5.95846	4.03106	IBD/cov0/cov5/cov10	6.1	85.15	N
NS/NE	UK17	NS/NE_UK17	QNsne.lfl-6A.2_UK17	QMtqtl.lfl-6A.2	6A	RAC875_c8254_249	273.772	617059264	wsnp_Ra_c21546_30949373	264.003	608368748	RAC875_c8254_249	273.772	617059264	9.76965	2.69	-1.34	-0.23	2.02	-1.02	7.12	NA	0	0.0262	0.024	8.72087e-05	0.00175716	5.3488e-06	4.05944	4.42358	3.91661	IBS/IBD/cov0/cov10	5.44	50.4658	N
SL	UK17	SL_UK17	QSl.lfl-6B.1_UK17		6B	wsnp_Ex_c14481_22485922	17.663	22082064	Tdurum_contig29162_378	17.1605	13383019	Tdurum_contig54917_597	29.9237	32324253	12.7632	-0.1	-0.12	0.05	-0.14	-0.25	-0.14	-0.25	0	NA	0.0045	5.63024e-07	0.000937025	0.0191914	6.24947	5.7552	4.37229	IBD/cov0/cov5	7.33	70.5516	N
SA	DE18	SA_DE18	QSa.lfl-6B.1_DE18		6B	AX.94557244	21.8321	25914672	AX.94537931	9.18725	20762468	RAC875_c55270_272	27.406	30036179	18.2188	0.14	0	0.74	-0.38	-0.04	0.47	-0.23	0	0.0188578	0.0380737	8.83e-05	1.74e-05	0.00015626	4.05404	5.95846	4.03106	IBS/IBD/cov0/cov5/cov10	5.58	85.15	N
NS/NE	UK18	NS/NE_UK18	QNsne.lfl-6B.1_UK18		6B	Tdurum_contig46925_285	102.49	582340984	AX.95087310	92.8537	471158292	BS00028997_51	106.013	644432305	13.1594	6.43	8.58	1.02	8.24	5.31	6.94	11.77	0	NA	NA	5.90885e-05	3.88539e-05	1.63488e-05	4.2285	5.50321	4.23452	cov0/cov5	5.67	59.3264	N
SL/SWI ratio	UK17	SL/SWI_UK17	QSlswi.lfl-6B.1_UK17		6B	BS00109036_51	150.501	663531435	Excalibur_c32739_698	149.999	661857116	BS00022832_51	157.101	680862733	7.1024	-0.03	0.01	0.03	0.06	0	0.04	0	0	NA	NA	6.75821e-05	0.00744235	0.000473044	4.17017	5.38334	4.05237	cov0/cov10	5.58	57.6471	N
NFSP	DE18	NFSP_DE18	QNfsp.lfl-6B.1_DE18		6B	tplb0021a17_853	156.09	678175525	Tdurum_contig51640_847	154.05	674103610	wsnp_Ex_c34123_42489621	157.603	682553701	3.55375	-0.45	0.39	-0.15	-0.42	0.02	-0.28	0.3	0	4.92703e-05	0.00341785	7.36e-06	0.000314223	0.00149602	5.13312	6.10124	4.38601	IBS/IBD/cov0/cov5/cov10	6.86	82.29	N
SA	UK17	SA_UK17	QSa.lfl-6B.1_UK17		6B	Kukri_c27662_675	192.27	705380493	Kukri_c27662_675	192.27	705380493	Kukri_c85856_60	199.814	699202202	7.54357	0.98	-0.61	-0.01	0.17	-0.18	0.63	-0.66	0	0.0263	0.0047	3.59575e-05	9.48162e-05	6.8122e-08	4.44421	4.69975	4.25094	IBD/cov0/cov5/cov10	6.04	60.0443	N
SWI	UK17	SWI_UK17	QSwi.lfl-6B.1_UK17		6B	Kukri_c27662_675	192.27	705380493	Kukri_c27662_675	192.272	705380493	Kukri_c85856_60	199.814	699202202	7.54114	0.14	-0.11	-0.03	0.03	0.01	0.09	-0.03	0	0.0482	0.0423	0.000200437	4.84951e-05	3.72203e-09	3.69802	4.60598	4.3371	IBD/cov0/cov5/cov10	5.12	56.3925	N
TGW	UK17	TGW_UK17	QTgw.lfl-6B.1_UK17		6B	Kukri_c27662_675	192.272	705380493	Kukri_c27662_675	192.272	705380493	Kukri_c85856_60	199.814	699202202	7.54114	2.97	-3.34	-1.1	-0.62	-0.67	0.53	-2.09	0	0.0197	0.0142	0.000200354	0.000149056	0.00055018	3.6982	4.81	4.35	IBD/cov0/cov5/cov10	5.12	74.28	N
WS/EW	UK17	WS/EW_UK17	QWsew.lfl-6B.1_UK17		6B	RAC875_c31299_1302	225.909	462626620	RAC875_rep_c106238_237	210.971	705756974	Excalibur_c27139_516	231.498	NA	20.5276	-0.06	-0.19	-0.05	-0.38	-0.15	-0.08	-0.08	0	0.0168	0.027	0.000451746	0.0265444	0.0127446	4.67	6.19804	4.54247	IBS/IBD/cov0	3.02	91.545	N
SL/SWI ratio	UK18	SL/SWI_UK18	QSlswi.lfl-6D.1_UK18		6D	RAC875_c7178_404	0	2102979	RAC875_c7178_404	0	2102979	BobWhite_c11808_975	6.08738	7098529	6.08738	-0.08	0	-0.02	-0.06	0.01	-0.01	-0.02	0	NA	NA	0.000184342	0.0391102	0.173037	3.73438	5.75434	4.14163	cov0	5.17	88.5	N
SL	DE18	SL_DE18	QSl.lfl-7A.1_DE18		7A	Tdurum_contig82510_574	52.98	Un	wsnp_Ex_c35_77935	45.6409	41960564	Tdurum_contig82510_574	62.6189	Un	16.9779	-0.08	-0.05	0.3	0.25	0.18	0.06	0.42	0	NA	NA	0.000107355	1.01186e-05	1.56199e-06	3.96918	5.38293	4.23244	cov0/cov5/cov10	5.48	54.04	N
SA	DE18	SA_DE18	QSa.lfl-7A.1_DE18		7A	Tdurum_contig82510_574	62.6189	Un	Tdurum_contig82510_574	62.6189	Un	Excalibur_rep_c109881_701	70.9892	65973792	8.37031	-1.25	-0.56	-0.05	0.09	-0.19	-0.61	0.88	0	NA	0.0444907	0.000387441	0.000442096	0.000160276	3.41179	5.95846	4.03106	cov0/cov5/cov10	6.23	85.15	N
EW	DE18	EW_DE18	QEw.lfl-7A.1_DE18		7A	AX.95254511	87.6473	76419303	AX.95254511	87.6473	76419303	AX.95203408	91.1854	84700467	3.53813	0.13	0.21	-0.01	0.04	-0.05	0.1	0.07	0	NA	0.023777	8.19e-06	0.0934187	0.270288	5.08672	5.44957	4.19873	IBD/cov0	6.81	67.63	N
TGW	DE18	TGW_DE18	QTgw.lfl-7A.1_DE18		7A	wsnp_Ex_c24400_33645206	90.1804	84700389	wsnp_BF473884A_Ta_1_3	86.6372	71140968	wsnp_Ku_c26530_36497050	98.8224	84772416	12.1852	6.76	4.08	4.94	4.56	1.85	3.65	2.43	0	0.00911365	0.0244797	9.02759e-06	8.84786e-06	4.62125e-05	5.04443	5.02	4.01	IBS/IBD/cov0/cov5/cov10	6.99	93.49	N
SWI	DE18	SWI_DE18	QSwi.lfl-7A.1_DE18		7A	RAC875_c75528_355	93.7134	79648907	Tdurum_contig82438_73	82.4681	54997253	RAC875_c75528_355	93.7134	79648907	11.2453	0.06	0.02	0.05	0.08	-0.01	0.05	0.01	0	NA	NA	0.000128878	0.000142583	0.000102044	3.88982	4.80117	4.249	cov0/cov5/cov10	5.38	76.06	N
FT	UK18	FT_UK18	QFt.lfl-7A.1_UK18		7A	wsnp_Ku_c26530_36497050	98.8224	84772416	IAAV4945	89.1703	80076096	AX.95172628	106.219	88812303	17.0488	-1.15	-0.69	-1.52	-2.5	-0.96	-1.05	-0.95	0	0.0206388	0.00470082	1.65821e-06	2.56017e-05	4.81726e-06	5.78036	4.72232	4.22979	IBS/IBD/cov0/cov5/cov10	7.61	63.38	N
NISP	DE18	NISP_DE18	QNisp.lfl-7A.1_DE18		7A	BS00070624_51	111.99	115814903	AX.94789937	105.214	85417893	AX.94530737	121.712	166328791	16.4983	-0.24	-0.64	-0.13	-0.26	-0.02	-0.22	0.01	0	NA	1.91794e-05	1.95e-09	3.93e-08	9.93e-09	8.70997	6.268	4.12238	IBD/cov0/cov5/cov10	10.76	66.68	N
FT	DE18	FT_DE18	QFt.lfl-7A.2_DE18		7A	AX.94573292	121.21	144128404	BS00024786_51	111.487	79542803	wsnp_Ex_c39221_46569987	122.215	112265315	10.7277	0.47	0.94	-0.37	0.02	0.52	0.38	-0.06	0	0.0185335	0.0376938	2.00937e-06	1.98327e-06	1.80683e-07	5.69694	4.87673	4.37066	IBS/IBD/cov0/cov5/cov10	7.52	88.21	N
EW	UK17	EW_UK17	QEw.lfl-7A.2_UK17		7A	wsnp_CAP11_c651_429263	165.479	225358093	wsnp_CAP11_c651_429263	165.479	225358093	Kukri_c39894_178	167.991	232593112	2.51258	0.23	0.28	0.15	0.28	-0.05	0.18	0.21	0	NA	0.0327	0.000204383	0.00353219	0.00026406	3.68955	5.79678	4.53141	IBD/cov0/cov10	5.11	43.4029	Y
NISP	UK17	NISP_UK17	QNisp.lfl-7A.2_UK17		7A	wsnp_CAP11_c651_429263	165.479	225358093	wsnp_CAP11_c651_429263	165.479	225358093	Kukri_c39894_178	167.991	232593112	2.51258	-0.32	-0.15	0.15	-0.01	0.28	0.34	0.24	0	0.0003	0.0204	8.60088e-05	5.58986e-05	1.861e-05	4.93	6.41744	4.30874	IBS/IBD/cov0/cov5/cov10	5.58	43.1754	Y
EW	DE18	EW_DE18	QEw.lfl-7A.2_DE18		7A	wsnp_CAP11_c651_429263	165.48	225358093	AX.94634237	157.713	193562108	RAC875_c1227_1098	171.889	582635999	14.176	0.36	0.22	-0.01	0.24	0.04	0.23	0.15	0	0.00389756	0.00631461	1.6e-06	0.000222036	3.36e-06	5.79588	5.44957	4.19873	IBS/IBD/cov0/cov5/cov10	7.63	67.63	Y
NS/NE	UK17	NS/NE_UK17	QNsne.lfl-7A.1_UK17		7A	Kukri_c39894_178	167.99	232593112	wsnp_CAP11_c651_429263	165.479	225358093	Kukri_c39894_178	167.991	232593112	2.51258	2	6.47	-1.53	5.2	1.47	0.33	1.53	0	3.18131e-05	0.000341304	0.000201185	0.0232481	0.0473114	3.6964	4.42358	3.91661	IBS/IBD/cov0	5.53	50.4658	Y
NISP	DE18	NISP_DE18	QNisp.lfl-7A.3_DE18	(QMtqtl.lfl-7A.1)	7A	wsnp_BQ160404A_Ta_1_1	313.326	660464836	wsnp_Ku_c42539_50247333	308.719	670780807	wsnp_Ku_c19251_28705893	324.045	675269690	15.3262	0.15	0.09	0.14	-0.02	0.46	0.36	0.43	0	4.9771e-05	0.000727962	2.89e-06	0.000334677	0.000123615	5.5391	6.268	4.12238	IBS/IBD/cov0/cov5/cov10	7.34	66.68	N
NFSP	UK17	NFSP_UK17	QNfsp.lfl-7A.1_UK17	QMtqtl.lfl-7A.1	7A	wsnp_JD_c20555_18262317	320.476	674276906	wsnp_BQ160404A_Ta_1_1	313.326	660464836	RAC875_c1834_2299	328.144	675506592	14.8185	1.3	-0.23	-0.8	-3.36	1.32	1.24	1.09	0	2.06e-13	2.83e-14	2.68616e-37	4.33209e-42	1.12757e-34	36.5709	4.55912	3.88652	IBS/IBD/cov0/cov5/cov10	31.63	63.0904	N
totNSP	UK17	totNSP_UK17	QTotnsp.lfl-7A.1_UK17	QMtqtl.lfl-7A.1	7A	wsnp_JD_c20555_18262317	320.476	674276906	wsnp_BQ160404A_Ta_1_1	313.326	660464836	RAC875_c1834_2299	328.144	675506592	14.8185	1.61	-0.09	-0.69	-1.77	1.8	1.47	1.55	0	2.06e-13	4.14e-14	4.43004e-62	2.12804e-86	1.01054e-78	61.3536	5.68618	4.27933	IBS/IBD/cov0/cov5/cov10	43.15	74.2865	N
NFSP	UK18	NFSP_UK18	QNfsp.lfl-7A.1_UK18	QMtqtl.lfl-7A.1	7A	wsnp_JD_c20555_18262317	320.476	674276906	wsnp_BQ160404A_Ta_1_1	313.326	660464836	RAC875_c1834_2299	328.144	675506592	14.8185	0.75	-0.48	-0.75	-2.87	1	1.03	0.89	0	2.05627e-13	2.05627e-13	1.03757e-28	1.45409e-29	8.23607e-38	27.984	5.678	4.34097	IBS/IBD/cov0/cov5/cov10	26.41	65.9149	N
totNSP	UK18	totNSP_UK18	QTotnsp.lfl-7A.1_UK18	QMtqtl.lfl-7A.1	7A	wsnp_JD_c20555_18262317	320.476	674276906	wsnp_BQ160404A_Ta_1_1	313.326	660464836	RAC875_c1834_2299	328.144	675506592	14.8185	0.55	-0.35	-0.48	-0.94	1.07	0.82	1.15	0	2.05627e-13	5.65898e-14	4.90404e-32	5.86247e-41	2.91475e-46	31.3094	5.01305	4.37708	IBS/IBD/cov0/cov5/cov10	28.53	83.9225	N
NFSP	DE18	NFSP_DE18	QNfsp.lfl-7A.1_DE18	(QMtqtl.lfl-7A.1)	7A	wsnp_JD_c20555_18262317	320.476	674276906	AX.94782013	296.506	652704286	RAC875_c1834_2299	328.144	675506592	31.6377	1.83	-0.21	-0.38	0.17	1.48	1.28	1.14	0	1.5422e-13	3.8555e-14	3.87e-49	7.41e-52	1.35e-54	48.4123	6.10124	4.38601	IBS/IBD/cov0/cov5/cov10	37.68	82.29	N
totNSP	DE18	totNSP_DE18	QTotnsp.lfl-7A.1_DE18	QMtqtl.lfl-7A.1	7A	wsnp_JD_c20555_18262317	320.476	674276906	wsnp_BQ160404A_Ta_1_1	313.326	660464836	RAC875_c1834_2299	328.144	675506592	14.8185	1.61	-0.28	-0.36	-0.67	1.7	1.68	1.48	0	1.23376e-13	2.57033e-14	5.52e-75	7.08e-91	7.25e-99	74.2581	4.56427	4.05537	IBS/IBD/cov0/cov5/cov10	47.71	85.79	N
EL	UK18	EL_UK18	QEl.lfl-7A.1_UK18	QMtqtl.lfl-7A.1	7A	BS00065529_51	332.22	689260146	tplb0045p11_893	323.04	675235632	wsnp_Ex_c22547_31738007	339.885	694546597	16.8451	-1.29	0.46	0.48	0.67	0.62	-0.18	0.63	0	0.00281838	3.00028e-05	1.94125e-09	1.1555e-06	5.0057e-08	8.71192	5.03725	4.27333	IBS/IBD/cov0/cov5/cov10	10.77	74.61	N
EL	UK17	EL_UK17	QEl.lfl-7A.1_UK17	QMtqtl.lfl-7A.1	7A	BS00065529_51	332.221	689260146	tplb0045p11_893	323.04	675235632	wsnp_Ex_c22547_31738007	339.885	694546597	16.8451	-0.47	0.19	0.02	0.27	0.63	-0.22	0.29	0	0.0013	0.0014	4.35697e-07	8.64405e-08	1.13573e-07	6.36082	5.30822	4.40357	IBS/IBD/cov0/cov5/cov10	8.26	68.5322	N
EL	DE18	EL_DE18	QEl.lfl-7A.1_DE18	QMtqtl.lfl-7A.1	7A	BS00065529_51	332.221	689260146	wsnp_Ku_c44760_51961180	330.709	688966586	wsnp_Ex_c22547_31738007	339.885	694546597	9.17663	-0.93	0.1	-0.04	0.21	0.33	-0.27	0.19	0	0.00197143	2.83765e-05	4.21452e-09	4.84488e-09	8.91212e-07	8.37525	6.58668	4.68919	IBS/IBD/cov0/cov5/cov10	10.42	83.25	N
SWI	DE18	SWI_DE18	QSwi.lfl-7A.1_DE18	(QMtqtl.lfl-7A.1)	7A	Excalibur_rep_c102327_102	345.712	701294014	Excalibur_rep_c102327_102	345.712	701294014	AX.94464723	350.93	713743145	5.21805	0.02	-0.09	0.01	-0.04	-0.06	-0.03	-0.09	0	NA	NA	9.69822e-05	0.0173076	0.1165	4.01331	4.80117	4.249	cov0	5.53	76.06	N
totNSP	UK18	totNSP_UK18	QTotnsp.lfl-7A.1_UK18		7A	Tdurum_contig81947_779	386.6	733815535	BS00061911_51	379.485	722573912	AX.94728425	389.649	736437549	10.1639	3.98	1.94	1.91	2.3	1.81	2.16	2.28	0	NA	0.0159854	1.79505e-05	0.0196143	0.0275856	4.74592	5.01305	4.37708	IBD/cov0	6.41	83.9225	N
NS/NE	UK17	NS/NE_UK17	QNsne.lfl-7A.2_UK17		7A	AX.94567789	387.608	NA	BS00067682_51	374.349	721223743	AX.94728425	389.649	736437549	15.3	2.57	5.27	2.21	6.69	5.65	5.9	4.33	0	0.0011	0.0375	8.73734e-05	0.0412418	0.847764	4.05862	4.42358	3.91661	cov0	5.57	50.4658	N
NFSP	DE18	NFSP_DE18	QNfsp.lfl-7A.2_DE18		7A	AX.94728425	389.649	736437549	wsnp_BF483039A_Ta_2_1	381.51	726483490	AX.94728425	389.649	736437549	8.13847	1.37	1.23	0.94	1.31	0.53	1.14	0.9	0	NA	NA	0.000187899	0.0725558	0.383897	3.72608	6.10124	4.38601	cov0	5.16	82.29	N
WS/EW	UK18	WS/EW_UK18	QWsew.lfl-7B.1_UK18		7B	Ku_c884_1017	54.518	44624544	Kukri_rep_c101472_574	49.9541	41103178	CAP11_rep_c8279_82	64.4123	62952351	14.4582	0.01	1.27	-0.21	0.06	0.74	0.39	0.608	0	NA	0.025965	1.66469e-05	4.5052e-08	7.48601e-08	4.77867	5.90356	4.24498	IBD/cov0/cov5/cov10	6.45	84.45	N
NFSP	UK18	NFSP_UK18	QNfsp.lfl-7B.1_UK18	QMtqtl.lfl-7B.1	7B	AX.94505099	120.71	648926222	AX.94395385	115.679	539786512	wsnp_BE605194B_Ta_2_1	161.446	657872679	45.7672	-0.79	-1.21	-0.96	0.58	-2.25	-0.57	-0.55	0	0.00065894	0.0200725	2.76336e-05	3.22976e-07	4.26849e-07	4.55856	5.678	4.34097	IBD/cov0/cov5/cov10	6.18	65.9149	N
NFSP	UK17	NFSP_UK17	QNfsp.lfl-7B.1_UK17	QMtqtl.lfl-7B.1	7B	AX.94949800	144.492	651340580	Excalibur_c21739_688	134.74	632491848	AX.94698036	154.343	648775343	19.603	-0.42	0.42	0.29	0.26	0.04	-0.67	0.19	0	0.0008	0.0185 (Kukri_c100592_82, 153.841cM)	0.000103664	9.65176e-07	5.23679e-08	3.98437	4.55912	3.88652	IBS/IBD/cov0/cov5/cov10	5.48	63.0904	N
totNSP	UK17	totNSP_UK17	QTotnsp.lfl-7B.1_UK17	QMtqtl.lfl-7B.1	7B	AX.94949800	144.492	651340580	AX.94949800	144.492	472328849	AX.94385458	163.487	667310163	18.9954	-0.06	-0.33	-0.77	0.99	-0.42	0.08	-0.37	0	0.001	0.0184	7.62252e-05	5.47837e-11	5.81846e-08	4.1179	5.68618	4.27933	IBS/IBD/cov0/cov5/cov10	5.56	74.2865	N
totNSP	UK18	totNSP_UK18	QTotnsp.lfl-7B.1_UK18	QMtqtl.lfl-7B.1	7B	AX.94949800	144.492	651340580	Excalibur_c21739_688	134.74	632491848	AX.94698036	154.343	648775343	19.603	-0.2	0.76	0.18	0.07	0.14	0.18	0.39	0	5.23413e-05	0.00406305	4.77541e-05	4.2115e-06	4.94906e-06	4.32099	5.01305	4.37708	IBS/IBD/cov0/cov5/cov10	7.1	83.9225	N
EW	UK17	EW_UK17	QEw.lfl-7D.1_UK17		7D	AX.94589722	0	16171404	AX.94589722	0	16171404	AX.94918455	6.11331	13611690	6.11331	-13.96	-0.42	14.55	NA	0.13	-0.08	0.24	0	NA	0.0253	9.08156e-06	0.000127719	0.000222139	5.04184	5.79678	4.53141	IBD/cov0/cov5/cov10	6.5	43.4029	N
NS/NE	UK17	NS/NE_UK17	QNsne.lfl-7D.1_UK17		7D	AX.94930280	18.1275	16119656	BS00022449_51	11.94	Un	BobWhite_c8454_782	24.2098	16154786	12.2698	-15.38	-9.48	16.74	NA	2.46	-3.13	0.76	0	0.0227	0.0007	2.2162e-08	6.69056e-06	2.25427e-06	7.65439	4.42358	3.91661	IBS/IBD/cov0/cov5/cov10	9.37	50.4658	N
YR	UK18	YR_UK18	QYr.lfl-1A.1_UK18		1A	wsnp_Ex_c2868_5293485	16.37	7184821	AX.95080900	11.7689	11893497	RAC875_c57939_78	26.1178	11571881	14.35	12.02	5.688	5.099	NA	5.649	5.589	5.59	0	0	1.42638e-11	2.1888e-19	3.06455e-35	1.59771e-37	18.6598	5.62	4.04	IBS/IBD/cov0/cov5/cov10	19.35	87.18	N
YR	UK18	YR_UK18	QYr.lfl-2A.1_UK18		2A	D_contig01272_220	16.42	21262961	Kukri_c40204_141	7.702	Un	RAC875_c829_1215	24.617	17000848	16.91	2.658	2.593	2.969	3.491	9.586	9.601	3.455	0	1.15949e-06	0.000375699	3.28523e-08	2.8516e-10	2.76446e-13	7.48343	5.62	4.04	IBS/IBD/cov0/cov5/cov10	9.48	87.18	N
YR	UK18	YR_UK18	QYr.lfl-2B.1_UK18		2B	RAC875_c1226_652	163.5	157693584	Excalibur_c40056_59	155.332	110855709	wsnp_Ex_c15089_23270614	172.699	215204441	17.37	3.533	3.906	15.925	NA	13.469	4.713	4.335	0	1.3339e-10	2.04814e-09	2.33147e-15	2.81619e-20	1.0862e-24	14.6324	5.62	4.04	IBS/IBD/cov0/cov5/cov10	12.34	87.18	Y
YR	UK18	YR_UK18	QYr.lfl-4A.1_UK18		4A	AX.94494720	169.01	629351308	RFL_Contig3841_2433	161.28	712865230	RAC875_rep_c100803_217	176.679	726120896	15.4	2.896	3.213	3.949	4.542	4.707	3.671	2.893	0	1.49705e-05	0.000426851	1.05007e-05	3.77017e-06	7.13819e-06	4.97878	5.62	4.04	IBS/IBD/cov5/cov10	6.62	87.18	N
YR	UK18	YR_UK18	QYr.lfl-6A.1_UK18	(QMtqtl.lfl-6A.2)	6A	wsnp_Ex_c15708_24056750	252.36	611298497	wsnp_CAP12_c1663_836753	250.346	604887272	RAC875_c12821_466	266.515	615439141	16.17	3.119	3.374	2.688	2.922	3.223	4.971	NA	0	0	2.07496e-13	1.28863e-20	8.46456e-35	6.16741e-32	19.8899	5.62	4.04	IBS/IBD/cov0/cov5/cov10	20.31	87.18	N
YR	UK18	YR_UK18	QYr.lfl-7D.1_UK18		7D	BS00110642_51	18.63	15322747	AX.94589722	0	16171404	BobWhite_c8454_782	24.2098	16154786	24.21	134.691	3.286	134.363	NA	2.073	3.915	2.362	0	NA	0.000256099	1.87895e-06	0.178313	0.134998	5.72608	5.62	4.04	IBD/cov5/cov10	7.28	87.18	N
STB	UK17	STB_UK17	QStb.lfl-3A.1		3A	wsnp_Ex_c1141_2191485	108.928	106435192	wsnp_Ex_c1141_2191485	108.928	106435192	BS00093377_51	119.633	485601646	10.7	2.66	7.79	4.28	5.99	0.41	2.45	2.71	0	NA	NA	8.71e-06	0.000243894	1.21e-06	5.05998	5.16	4.45	cov5/cov10	6.72	64.53	Y
STB	UK17	STB_UK17	QStb.lfl-6A.1		6A	wsnp_BE490604A_Ta_2_1	67.3293	52397150	wsnp_BE490604A_Ta_2_1	67.3293	52397150	GENE.3659_162	75.1715	101302744	7.84	-3.28	-0.51	-4.13	3.6	-2.68	-5	0.11	0	NA	0.00915677	3.9e-05	3.3e-05	1.85e-05	4.40894	5.16	4.45	IBD/cov5/cov10	6	64.53	N
STB	UK17	STB_UK17	QStb.lfl-6B.1		6B	Excalibur_c22998_621	95.9474	471158474	Excalibur_c22998_621	95.9474	471158474	BS00028997_51	106.013	644432305	10.07	31.52	15.69	19.58	15.6	13.44	14.73	13.03	0	NA	NA	1.86e-10	2.57e-08	1.43e-06	9.73049	5.16	4.45	cov5/cov10	11.79	64.53	N
STB	UK17	STB_UK17	QStb.lfl-6D.1		6D	wsnp_Ex_c4480_8056354	157.474	464946601	wsnp_Ex_c4480_8056354	157.474	464946601	BS00022787_51	163.697	467188054	6.22	2.76	4.72	3.65	8.37	6.04	-0.35	2.73	0	NA	NA	2.57e-11	6.82e-09	3.03e-06	10.5901	5.16	4.45	cov5/cov10	12.64	64.53	N
STB	UK17	STB_UK17	QStb.lfl-7B.1		7B	GENE.4337_558	62.9047	61627599	GENE.4337_558	62.9047	61627599	BS00064344_51	69.6803	467188054	6.78	-0.56	-6.58	-4.96	-2.31	-3.64	-3.91	-3.31	0	NA	NA	8.24e-05	9.75e-05	0.00032163	4.08407	5.16	4.45	cov5/cov10	5.43	64.53	Y
EW	Meta	EW_meta	QEwM.lfl-1A.1		1A	RAC875_c38756_141	16.3702	7335059	AX.95080900	11.7689	11893462	Excalibur_c9676_163	26.6204	NA	14.8514	0.08	0	0.24	NA	-0.14	0.01	-0.08	0	1.52734e-06	0.000462715	5.08729e-05	5.57614e-07	9.72773e-08	4.29351	4.66323	4.15782	IBS/IBD/cov0/cov5/cov10	5.62	67.79	N
SL	Meta	SL_meta	QSlM.lfl-1A.1		1A	AX.95151237	220.192	586914328	wsnp_Ex_rep_c72011_70562321	217.098	593399003	AX.95151237	220.192	586914328	3.09377	-0.34	-0.07	0.05	0.05	0.02	-0.19	-0.34	0	NA	0.00716025	4.93182e-05	0.0199688	0.0322328	4.30699	5.2115	4.4963	IBD/cov0	5.88	83.31	N
SL	Meta	SL_meta	QSlM.lfl-1B.1		1B	AX.94569385	26.3866	18421387	RFL_Contig4140_1135	21.1185	7947902	AX.95245523	36.0814	15745695	14.9629	0.32	0.05	-0.01	0.08	0.09	0.15	0.34	0	0.00119818	3.01343e-05	2.28757e-08	3.00155e-08	2.11253e-12	7.64063	5.2115	4.4963	IBS/IBD/cov0/cov5/cov10	9.65	83.31	N
SL/SWI ratio	Meta	SL/SWI ratio_meta	QSlswM.lfl-1B.1		1B	AX.94569385	26.3866	18421387	Tdurum_contig78972_316	14.7269	18419736	AX.95245523	36.0814	15745695	21.3546	0.08	0.03	0.05	0.05	0.02	0.01	0.03	0	5.97566e-05	6.89637e-06	2.75898e-09	3.54843e-08	1.99534e-07	8.55925	4.34887	3.9225	IBS/IBD/cov0/cov5/cov10	10.61	82.39	N
EL	Meta	EL_meta	QElM.lfl-1B.1		1B	Kukri_c8390_1102	84.7714	7995055	BS00105846_51	80.6726	15284528	Kukri_c8390_1102	84.7714	7995055	4.0988	-0.01	-0.33	-0.54	-0.07	-0.44	-0.65	-0.46	0	NA	8.41486e-05	2.77623e-05	0.000630933	0.00965597	4.55654	5.13841	4.4757	IBD/cov0/cov5/cov10	6.18	88.98	Y
EW	Meta	EW_meta	QEwM.lfl-1D.1		1D	IACX11290	50.702	33472515	D_contig13475_402	43.7389	20045166	Kukri_c6167_1271	54.3305	49604348	10.5916	-0.04	-0.1	-0.1	0.19	-0.32	-0.26	-0.21	0	0.000137891	1.21623e-05	1.01804e-06	6.4698e-05	7.44848e-05	5.99224	4.66323	4.15782	IBS/IBD/cov0/cov5/cov10	7.85	67.79	N
SA	Meta	SA_meta	QSaM.lfl-2A.1		2A	wsnp_BE406351A_Ta_2_3	127.846	562602425	RAC875_c69068_71	118.221	526300474	BS00029332_51	154.007	705804860	35.7854	-1.02	-0.38	-0.63	-0.33	-0.7	-0.1	0.01	0	0.000283966	0.000763196	2.37711e-05	0.0124751	0.115772	4.62395	5.17201	4.16483	IBS/IBD/cov0	6.26	79.5	Y
TGW	Meta	TGW_meta	QTgwM.lfl-2A.1		2A	wsnp_BE406351A_Ta_2_3	127.846	562602425	RAC875_c69068_71	118.221	526300474	AX.95256011	131.385	525602769	13.1634	-2.84	-1.33	-2.03	-1.05	-2.15	-0.57	0.86	0	0.000942696	0.0011544	0.000230238	0.000277212	0.000194695	3.63782	5.0491	4.57073	IBS/IBD/cov0/cov5/cov10	5.05	77.77	Y
SWI	Meta	SWI_meta	QSwiM.lfl-2A.1		2A	Tdurum_contig33398_106	149.291	718885461	Tdurum_contig33398_106	149.291	718885461	AX.94696711	158.094	699876319	8.80316	-0.14	-0.05	-0.07	-0.09	-0.08	-0.03	-0.02	0	NA	0.000863681	0.000233305	0.000115517	3.28578e-05	3.63208	5.65545	4.28887	IBD/cov0/cov5/cov10	5.04	73.58	N
SA	Meta	SA_meta	QSaM.lfl-2A.2		2A	AX.94903329	195.268	734525016	AX.94903329	195.268	734525016	AX.94392626	197.294	738828909	2.02548	-1	-0.3	-0.46	-0.64	-0.12	-0.03	-0.56	0	NA	0.0014018	1.11296e-05	6.45199e-05	2.07082e-05	4.95352	5.17201	4.16483	IBD/cov0/cov5/cov10	6.65	79.5	N
SL	Meta	SL_meta	QSlM.lfl-2A.1		2A	BS00074648_51	266.533	755248799	BS00074648_51	266.533	755248799	BS00098033_51	284.418	778724116	17.8849	-0.09	-0.09	-0.17	-0.12	-0.14	-0.17	-0.29	0	0.000303887	0.00310794	2.9114e-06	0.000326233	1.61853e-05	5.5359	5.2115	4.4963	IBD/cov0/cov5/cov10	7.11	83.31	N
EW	Meta	EW_meta	QEwM.lfl-2B.1		2B	Ku_c5725_892	115.374	68363434	RAC875_rep_c109207_706	105.571	69015153	Kukri_c36879_83	125.021	95761959	19.45	-0.11	0.21	-0.43	NA	-0.02	0.14	-0.19	0	NA	4.12703e-05	1.44531e-06	2.42304e-08	6.092e-10	5.84004	4.66323	4.15782	IBD/cov0/cov5/cov10	7.41	67.79	N
FFD	Meta	FFD_meta	QFfdM.lfl-2B.1		2B	wsnp_Ex_c45094_50985067	157.865	158643785	AX.95189509	156.855	154236231	wsnp_RFL_Contig3802_4108582	167.126	249208481	10.2705	0.05	0.08	0.05	NA	0.05	0.05	-0.01	0	4.89037e-06	0.000666035	9.841e-05	0.000109965	2.62439e-05	4.00696	5.28767	4.39458	IBS/IBD/cov0/cov5/cov10	5.28	70.95	N
SWI	Meta	SWI_meta	QSwiM.lfl-2B.1		2B	Tdurum_contig91519_224	181.786	407235216	Kukri_rep_c107245_634	172.197	225437881	Excalibur_rep_c66577_159	191.406	572591318	19.2087	0.09	0.07	0	NA	0.03	0.06	-0.06	0	0.000512048	3.74079e-05	1.66616e-05	5.38894e-07	6.85073e-11	4.77828	5.65545	4.28887	IBS/IBD/cov0/cov5/cov10	6.19	73.58	Y
TGW	Meta	TGW_meta	QTgwM.lfl-2B.1		2B	Tdurum_contig91519_224	181.786	407235216	wsnp_Ku_c2725_5163091	170.171	189617131	wsnp_Ex_c20169_29215401	188.359	553628691	18.1881	3.42	3.93	2.51	NA	2.2	3.29	-0.05	0	1.46183e-07	4.07042e-07	1.39194e-07	2.6478e-07	6.5412e-08	6.85638	5.0491	4.57073	IBS/IBD/cov0/cov5/cov10	8.52	77.77	Y
SA	Meta	SA_meta	QSaM.lfl-2B.1		2B	wsnp_Ex_c55735_58127324	196.488	605001517	Tdurum_contig26542_457	186.847	554292531	Ra_c71978_532	205.15	648083689	18.3032	0.78	0.7	-1.14	NA	0.07	0.21	-0.19	0	1.1061e-09	8.77497e-07	1.21097e-07	7.99076e-09	3.33461e-07	6.91687	5.17201	4.16483	IBS/IBD/cov0/cov5/cov10	8.59	79.5	N
SL	Meta	SL_meta	QSlM.lfl-2B.1		2B	AX.94388449	197.498	491800951	Tdurum_contig26542_457	186.847	554292531	Ra_c71978_532	205.15	648083689	18.3032	-0.1	0.17	0.05	NA	0.04	0.06	0.04	0	5.44374e-09	8.95311e-06	6.2881e-07	3.81439e-08	3.6442e-12	6.20148	5.2115	4.4963	IBS/IBD/cov0/cov5/cov10	7.81	83.31	N
NS/NE	Meta	NS/NE_meta	QNsneM.lfl-2D.1		2D	TA020776.0309	2.01007	Un	AX.94783770	0.502517	NA	AX.94761296	3.53303	20061931	3.03051	-2.11	0.21	0.83	1.25	6.18	-0.7	1.46	0	NA	0.00184594	0.00011713	0.0312944	0.00128939	3.93133	5.24784	4.12896	IBD/cov0/cov10	5.42	68.91	N
EW	Meta	EW_meta	QEwM.lfl-2D.1		2D	BS00023099_51	20.5284	Un	AX.94722807	19.5234	11197949	BS00022234_51	27.2031	11477071	7.6797	-0.14	-0.16	0	0	0.35	-0.03	0.07	0	0.00214357	0.00117864	7.35422e-05	1.71498e-05	1.30137e-05	4.13346	4.66323	4.15782	IBS/IBD/cov0/cov5/cov10	5.57	67.79	N
NISP	Meta	NISP_meta	QNispM.lfl-3A.1		3A	wsnp_Ku_c11052_18135847	86.6854	61348556	wsnp_Ku_c11052_18135847	86.6854	61348556	BS00066475_51	89.7792	474573506	3.09377	0.36	-0.15	-0.01	0.04	0.32	-0.11	0.05	0	NA	8.32711e-06	3.78206e-06	0.00417899	0.00145349	5.42227	4.87008	3.96979	IBD/cov0/cov10	7.2	57.32	N
EL	Meta	EL_meta	QElM.lfl-3A.1		3A	BobWhite_c43213_184	105.3	477793842	AX.94442342	95.4376	444465153	Excalibur_c64302_103	115.074	480104404	19.6369	-0.42	-0.16	-0.19	0.39	-0.05	0.33	-0.22	0	3.52106e-06	1.96126e-05	1.07276e-05	1.43528e-07	5.3302e-10	4.9695	5.13841	4.4757	IBS/IBD/cov0/cov5/cov10	6.67	88.98	N
FT	Meta	FT_meta	QFtM.lfl-3A.1		3A	RAC875_c47550_437	229.151	NA	RAC875_c79551_167	223.324	666229525	AX.94666858	230.156	655647354	6.83172	-0.28	0.11	0.77	1.54	1.19	-0.08	-0.03	0	1.15654e-08	7.85617e-07	4.14859e-07	1.72553e-08	1.6091e-06	6.3821	4.95876	4.16604	IBS/IBD/cov0/cov5/cov10	8.4	87.71	N
SL	Meta	SL_meta	QSlM.lfl-3B.1		3B	AX.94411056	76.9359	664840205	wsnp_Ra_c16264_24873670	64.1003	17770942	AX.94537116	80.9662	18559126	16.866	0.04	0.05	0.11	0.09	0.05	0.17	0.07	0	6.32638e-05	0.000542375	3.76968e-05	0.00472012	0.00124658	4.4237	5.2115	4.4963	IBS/IBD/cov0/cov10	5.06	83.31	N
EL	Meta	EL_meta	QElM.lfl-3B.1		3B	TA002155.1120	295.661	809803005	BS00037871_51	289.082	796018586	wsnp_Ex_c16569_25082817	304.87	817821907	15.7885	-0.22	0.19	-0.06	0.27	-0.14	0.07	-0.06	0	1.8799e-05	0.000210187	7.11494e-05	0.109871	0.591743	4.14783	5.13841	4.4757	IBS/IBD/cov0	5.68	88.98	N
EW	Meta	EW_meta	QEwM.lfl-3B.1		3B	TA001014.2308	299.691	Un	RAC875_c24982_583	289.584	795332539	AX.94451329	309.963	819789001	20.3786	0.08	0.03	0.19	0.11	-0.15	0.07	0.19	0	0.000310825	0.000371933	2.34229e-05	0.00781081	0.114677	4.63036	4.66323	4.15782	IBS/IBD/cov0	6.27	67.79	N
SL	Meta	SL_meta	QSlM.lfl-4A.1		4A	BS00034174_51	58.1427	562408810	BobWhite_rep_c65013_174	56.1327	545603602	BS00107069_51	66.8683	600900582	10.7357	-0.11	-0.27	-0.13	-0.1	-0.17	-0.14	0.03	0	NA	0.00117561	3.63284e-05	0.000780403	0.000220136	4.43975	5.2115	4.4963	IBD/cov0/cov5/cov10	6.04	83.31	Y
SL/SWI ratio	Meta	SL/SWI ratio_meta	QSlswM.lfl-4A.1		4A	RFL_Contig3841_2433	161.28	712865230	AX.95096811	151.429	627357880	Tdurum_contig75819_1471	162.285	712865230	10.857	-0.01	-0.03	-0.01	0.03	-0.01	0.02	-0.02	0	NA	NA	0.000141649	0.000322386	0.000347445	3.84879	4.34887	3.9225	cov0/cov5/cov10	5.31	82.39	N
WS/EW	Meta	WS/EW_meta	QWsewM.lfl-4A.1		4A	RAC875_c6280_292	161.783	669319887	Kukri_c48943_1149	152.434	684998641	BobWhite_c47168_598	171.042	726214940	18.6081	-0.03	-0.15	-0.1	0.17	0.04	-0.03	0.06	0	NA	6.59215e-07	2.67477e-07	4.03931e-08	1.21522e-05	6.57271	5.83404	4.70436	IBS/cov0/cov5/cov10	8.5	22.96	N
SL	Meta	SL_meta	QSlM.lfl-4B.1	QMtqtl.lfl-4B.1	4B	AX.94988194	89.3962	352348007	TA002925.3757	80.0365	62971277	wsnp_Ex_c3119_5763762	122.77	443453538	42.7334									2.51274e-05	0.00129166	1.30987e-06	0.00436095	0.182592	5.88277	5.2115	4.4963	IBS/IBD/cov0		83.31	Y
HT	Meta	HT_meta	QHtM.lfl-4B.1	QMtqtl.lfl-4B.1	4B	AX.94988194	89.3962	352348007	IACX773	79.534	90457887	AX.94403724	96.2279	107456941	16.694	-2.78	-10.82	0.58	-6.76	2.38	-1.52	2.83	0	NA	6.60188e-09	2.44587e-08	1.11022e-16	4.29929e-21	7.61157	5.23516	4.46668	IBD/cov0/cov5/cov10	9.62	86.07	Y
SA	Meta	SA_meta	QSaM.lfl-4B.1	QMtqtl.lfl-4B.1	4B	GENE.2660_237	89.8987	300938246	RAC875_c35152_372	86.3657	165019408	RAC875_c15872_141	95.7254	140898246	9.35972	-1.7	-0.88	0.63	-0.15	0.15	-0.02	-0.21	0	1.45136e-05	0.000245292	8.23443e-06	0.0010485	0.0692989	5.08437	5.17201	4.16483	IBS/IBD/cov0/cov5	6.81	79.5	Y
EL	Meta	EL_meta	QElM.lfl-4B.1	QMtqtl.lfl-4B.1	4B	AX.94403724	96.2279	107456941	RAC875_c35152_372	86.3657	165019408	BS00034255_51	104.272	107658792	17.9059	0.62	0.6	-0.71	-1.1	0.01	0.17	-0.47	0	0.00159429	4.45859e-05	1.51798e-05	7.07105e-06	1.23147e-07	4.81873	5.13841	4.4757	IBS/IBD/cov0/cov5/cov10	6.49	88.98	Y
SA	Meta	SA_meta	QSaM.lfl-4B.2		4B	AX.95130980	139.64	598537723	Tdurum_contig60114_525	137.127	597979917	IAAV3421	147.868	538997269	10.741	-0.94	-2.7	2.63	0.04	0.76	-0.19	-0.63	0	NA	0.00148986	2.87726e-05	0.000111545	2.97679e-05	4.54102	5.17201	4.16483	IBD/cov0/cov5/cov10	6.16	79.5	N
SA	Meta	SA_meta	QSaM.lfl-4D.1	QMtqtl.lfl-4D.1	4D	TG0011	27.4298	18781737	AX.95148759	15.0068	3611073	TG0011	27.4298	18781737	12.4231	-0.1	0.32	-0.39	1.2	0.77	-0.01	NA	0	3.21641e-06	3.89817e-05	3.18807e-06	6.94514e-05	9.33009e-12	5.49647	5.17201	4.16483	IBS/IBD/cov0/cov5/cov10	7.02	79.5	N
SWI	Meta	SWI_meta	QSwiM.lfl-4D.1	QMtqtl.lfl-4D.1	4D	TG0011	27.4298	18781737	AX.95148759	15.0068	3611073	TG0011	27.4298	18781737	12.4231	-0.01	0.03	-0.05	0.18	0.08	-0.13	NA	0	1.11022e-14	1.98013e-11	5.4623e-14	1.32228e-13	3.66374e-15	13.2626	5.65545	4.28887	IBS/IBD/cov0/cov5/cov10	14.8	73.58	N
SL/SWI ratio	Meta	SL/SWI ratio_meta	QSlswM.lfl-4D.1	QMtqtl.lfl-4D.1	4D	TG0011	27.4298	18781737	AX.95148759	15.0068	3611073	TG0011	27.4298	18781737	12.4231	0.02	-0.04	-0.01	-0.1	-0.04	-0.03	NA	0	3.26054e-09	1.96249e-06	8.46963e-09	5.49655e-05	5.70508e-06	8.07214	4.34887	3.9225	IBS/IBD/cov0/cov5/cov10	9.81	82.39	N
FFD	Meta	FFD_meta	QFfdM.lfl-4D.1	QMtqtl.lfl-4D.1	4D	TG0011	27.4298	18781737	AX.95148759	15.0068	3611073	TG0011	27.4298	18781737	12.4231	-0.02	0.04	-0.04	0.17	0.09	-0.1	NA	0	1.57652e-14	3.90539e-11	1.57252e-12	1.19904e-14	3.59099e-17	11.8034	5.28767	4.39458	IBS/IBD/cov0/cov5/cov10	13.46	70.95	N
HT	Meta	HT_meta	QHtM.lfl-4D.1	QMtqtl.lfl-4D.1	4D	TG0011	27.4298	18781737	TG0011	27.4298	18781737	Excalibur_rep_c108030_260	59.1259	108902934	31.6961	-4.23	9.43	3.44	19.67	10.67	3.15	NA	0	2.2e-20	2.2e-20	4.45198e-30	5.19157e-50	4.10681e-36	29.3514	5.23516	4.46668	IBS/IBD/cov0/cov5/cov10	26.97	86.07	Y
TGW	Meta	TGW_meta	QTgwM.lfl-4D.1	QMtqtl.lfl-4D.1	4D	TG0011	27.4298	18781737	AX.95148759	15.0068	3611073	TG0011	27.4298	18781737	12.4231	-1.52	0.74	-1.22	4.42	2.38	-4.29	NA	0	2.28861e-11	5.10692e-09	1.85128e-10	1.05371e-12	1.22125e-15	9.73253	5.0491	4.57073	IBS/IBD/cov0/cov5/cov10	11.48	77.77	N
FT	Meta	FT_meta	QFtM.lfl-5A.1		5A	wsnp_Ex_c18941_27840714	182.279	547647310	BobWhite_rep_c63943_76	178.223	547415476	IAAV1311	206.905	569806062	28.6822	0.69	0.22	0.34	0.08	-0.11	0.82	0.91	0	1.39953e-05	0.00100063	9.9885e-05	0.00069142	0.0311893	4.0005	4.95876	4.16604	IBS/IBD/cov0/cov5	5.5	87.71	N
EL	Meta	EL_meta	QElM.lfl-5B.1	QMtqtl.lfl-5B.1	5B	BobWhite_c6633_395	97.1793	531599324	wsnp_Ex_c3834_6971712	87.6213	536516387	RAC875_c19099_434	106.816	519153336	19.1947	0.13	0.31	-0.14	0.54	0.19	0.47	0.52	0	2.4832e-09	7.10078e-07	2.65374e-07	5.27888e-09	3.28143e-07	6.57614	5.13841	4.4757	IBS/IBD/cov0/cov5/cov10	8.5	88.98	N
FT	Meta	FT_meta	QFtM.lfl-5B.1	QMtqtl.lfl-5B.1	5B	RFL_Contig4162_1757	102.283	512244547	Kukri_c34173_169	92.6567	531540505	RAC875_c19099_434	106.816	NA	14.1593	1.49	0.66	0.34	-0.26	0.68	0.35	0.03	0	1.31216e-05	0.000122247	1.22664e-05	2.94283e-05	8.64468e-08	4.91128	4.95876	4.16604	IBS/IBD/cov0/cov5/cov10	6.6	87.71	N
SL/SWI ratio	Meta	SL/SWI ratio_meta	QSlswM.lfl-5B.1	QMtqtl.lfl-5B.2	5B	D_GDEEGVY01AU4CW_149	274.368	682370359	Excalibur_c92555_283	266.737	683517995	wsnp_Ex_c3175_5864335	293.556	692636023	26.8189	0.02	-0.04	-0.01	-0.1	-0.04	-0.03	NA	0	NA	2.52047e-05	5.61664e-07	0.0172312	0.0316587	6.25052	4.34887	3.9225	IBD/cov0	8.14	82.39	N
SL	Meta	SL_meta	QSlM.lfl-5B.1	QMtqtl.lfl-5B.2	5B	AX.94820753	275.881	689950334	Excalibur_c92555_283	266.737	683517995	Tdurum_contig10100_523	291.515	696490555	24.7778	0.1	-0.01	-0.01	0.1	0.13	-0.02	-0.04	0	6.92318e-09	8.20232e-07	3.17992e-06	0.0120885	0.0525629	5.49758	5.2115	4.4963	cov0	7.29	83.31	N
totNSP	Meta	totNSP_meta	QTotnspM.lfl-5D.1		5D	D_GCE8AKX02J2BYY_249	207.75	543237654	BobWhite_c14409_206	197.999	549856507	BobWhite_c4438_162	210.314	546689732	12.3156	0.43	-0.88	0.08	0.06	-0.01	0.36	NA	0	NA	NA	1.84934e-05	3.91525e-05	4.33478e-05	4.73298	5.33295	4.72961	cov0/cov5/cov10	6.14	90.06	N
NS/NE	Meta	NS/NE_meta	QNsneM.lfl-6A.1		6A	BS00063296_51	72.1256	Un	tplb0060j17_1091	43.0147	17638551	GENE.3659_162	75.1715	101302744	32.1568	-3.09	-2.39	2.3	-3.48	0.72	-5.97	-4.76	0	0.000107624	0.000211217	2.08352e-05	1.46867e-05	2.34413e-06	4.6812	5.24784	4.12896	IBS/IBD/cov0/cov5/cov10	5.17	68.91	N
NISP	Meta	NISP_meta	QNispM.lfl-6A.1		6A	tplb0052b07_577	86.7126	61888248	wsnp_Ex_rep_c66433_64662690	80.4395	61037728	RFL_Contig2605_672	95.2966	87297174	14.8571	0.02	-0.02	0.34	0.57	-0.03	0.12	0.29	0	NA	0.000114698	0.000104044	0.000108841	0.000747256	3.98278	4.87008	3.96979	IBD/cov0/cov5/cov10	5.48	57.32	N
EL	Meta	EL_meta	QElM.lfl-6A.1	QMtqtl.lfl-6A.1	6A	Tdurum_contig76709_195	155.302	455047390	Tdurum_contig76709_195	155.302	455047390	AX.94401336	168.063	510258511	12.7608	-0.1	-0.41	-0.47	-0.53	-0.33	-0.47	-0.33	0	0.000106044	7.66325e-05	5.12479e-05	3.85944e-07	9.65758e-07	4.29032	5.13841	4.4757	IBS/IBD/cov0/cov5/cov10	5.86	88.98	Y
SA	Meta	SA_meta	QSaM.lfl-6A.1	QMtqtl.lfl-6A.1	6A	Tdurum_contig76709_195	155.302	455047390	BobWhite_rep_c48956_706	142.746	149925832	wsnp_JD_c19278_17450210	162.971	448353385	20.2248	0.21	-0.51	-0.34	-0.12	-0.29	-0.33	0.28	0	6.73079e-06	2.00662e-05	7.96696e-06	0.0125772	0.0311354	5.09871	5.17201	4.16483	IBS/IBD/cov0/cov5	6.82	79.5	Y
SWI	Meta	SWI_meta	QSwiM.lfl-6A.1	QMtqtl.lfl-6A.1	6A	Tdurum_contig76709_195	155.302	455047390	Tdurum_contig76709_195	155.302	455047390	AX.95076677	165.012	464693730	9.7096	-0.03	-0.03	-0.1	0.03	-0.04	-0.15	0.03	0	5.38763e-06	1.30118e-07	4.70064e-08	2.28921e-07	1.91052e-06	7.32784	5.65545	4.28887	IBS/IBD/cov0/cov5/cov10	9.32	73.58	Y
TGW	Meta	TGW_meta	QTgwM.lfl-6A.1	QMtqtl.lfl-6A.1	6A	Tdurum_contig76709_195	155.302	455047390	Tdurum_contig76709_195	155.302	455047390	AX.95076677	165.012	464693730	9.7096	-1.11	-2.23	-2.9	-1.07	-2.4	-2.92	0.22	0	0.000435246	1.06168e-07	2.43794e-08	2.20165e-07	2.12464e-06	7.61298	5.0491	4.57073	IBS/IBD/cov0/cov5/cov10	9.62	77.77	Y
HT	Meta	HT_meta	QHtM.lfl-6A.1	QMtqtl.lfl-6A.1	6A	IACX170	158.396	157134836	Tdurum_contig76709_195	155.302	455047390	Kukri_c14877_303	166.022	486822423	10.7197	-0.8	0.48	-9.64	-3.18	-4.09	-3.98	0.86	0	2.55741e-11	1.44159e-10	1.89246e-11	1.03251e-14	4.27103e-13	10.723	5.23516	4.46668	IBS/IBD/cov0/cov5/cov10	12.95	86.07	Y
FFD	Meta	FFD_meta	QFfdM.lfl-6A.1	QMtqtl.lfl-6A.1	6A	wsnp_JD_c19278_17450210	162.971	448353385	Tdurum_contig76709_195	155.302	455047390	AX.95076677	165.012	464693730	9.7096	-0.09	-0.09	-0.15	-0.06	-0.13	-0.13	-0.02	0	1.0985e-08	8.15663e-09	1.42337e-09	3.97918e-09	2.75282e-05	8.84668	5.28767	4.39458	IBS/IBD/cov0/cov5/cov10	10.9	70.95	Y
FT	Meta	FT_meta	QFtM.lfl-6A.1	QMtqtl.lfl-6A.2	6A	wsnp_CAP12_c1663_836753	250.346	604887272	wsnp_Ra_c11651_18855691	242.082	603095060	BS00091539_51	260.485	607956249	18.4025	-0.09	0	0.33	-0.61	0.82	-0.48	NA	0	6.06651e-06	0.00123601	2.7432e-05	3.17152e-05	6.61121e-06	4.56174	4.95876	4.16604	IBS/IBD/cov0/cov5/cov10	6.01	87.71	N
EW	Meta	EW_meta	QEwM.lfl-6A.1	QMtqtl.lfl-6A.2	6A	RAC875_c48687_681	252.356	605102640	AX.94871483	246.798	600406200	IAAV7861	261.993	Un	15.1945	-0.14	-0.23	-0.11	-0.05	-0.39	0.04	NA	0	1.81334e-06	1.3249e-05	3.75813e-07	2.80897e-08	1.84868e-09	6.42503	4.66323	4.15782	IBS/IBD/cov0/cov5/cov10	7.58	67.79	N
NISP	Meta	NISP_meta	QNispM.lfl-6A.2	QMtqtl.lfl-6A.2	6A	Tdurum_contig9503_575	256.962	603136636	Tdurum_contig9503_575	248.321	603136636	RAC875_c12821_466	266.515	615439141	18.1942	0.3	0.3	0.23	0.26	0.43	0.33	NA	0	NA	3.68023e-05	1.05835e-05	8.13555e-08	3.90994e-10	4.97537	4.87008	3.96979	IBD/cov0/cov5/cov10	6.42	57.32	N
SL	Meta	SL_meta	QSlM.lfl-6A.1	QMtqtl.lfl-6A.2	6A	wsnp_Ra_c21546_30949373	264.003	608368748	tplb0045l08_298	254.921	611513508	RAC875_c8254_249	273.772	617059264	18.8511	-0.31	-0.11	-0.17	-0.21	-0.2	-0.26	NA	0	0.000399902	5.0232e-05	0.000106893	2.66171e-06	8.94493e-07	3.97105	5.2115	4.4963	IBD/cov0/cov5/cov10	5.23	83.31	N
SA	Meta	SA_meta	QSaM.lfl-6A.2	QMtqtl.lfl-6A.2	6A	RAC875_c23338_792	264.505	615792770	tplb0045l08_298	254.921	611513508	RAC875_c12821_466	266.515	615439141	11.594	-0.96	-0.55	-0.71	-0.57	-1.19	-1.17	NA	0	0.00188783	1.39346e-05	2.32291e-06	1.96139e-07	6.44572e-05	5.63397	5.17201	4.16483	IBS/IBD/cov0/cov5/cov10	7.18	79.5	N
SWI	Meta	SWI_meta	QSwiM.lfl-6A.2	QMtqtl.lfl-6A.2	6A	RAC875_c23338_792	264.505	615792770	wsnp_Ex_c15708_24056750	257.967	611298497	RAC875_c8254_249	273.772	617059264	15.805	-0.08	-0.05	-0.05	-0.04	-0.11	-0.09	NA	0	NA	0.000596261	0.000130412	0.000466688	0.000189938	3.88468	5.65545	4.28887	IBD/cov0/cov5/cov10	5.13	73.58	N
NS/NE	Meta	NS/NE_meta	QNsneM.lfl-6A.2	QMtqtl.lfl-6A.2	6A	RAC875_c49329_81	270.144	611514371	BS00091539_51	260.485	607956249	RAC875_c8254_249	273.772	617059264	13.2873	2.87	1.88	2.98	3.85	0.32	12.12	NA	0	0.000552914	7.05637e-05	4.942e-06	0.0150671	5.47031e-05	5.3061	5.24784	4.12896	IBS/IBD/cov0/cov10	6.8	68.91	N
SA	Meta	SA_meta	QSaM.lfl-7A.1		7A	wsnp_Ex_c24400_33645206	90.1804	84700389	wsnp_Ex_c24400_33645206	90.1804	84700389	BobWhite_c34551_714	91.6879	83542752	1.50755	0.18	-0.1	0.5	0.71	0.06	0.38	0.84	0	NA	0.00435696	0.000135247	4.96669e-05	0.000279108	3.86887	5.17201	4.16483	IBD/cov0/cov5/cov10	5.2	79.5	N
TGW	Meta	TGW_meta	QTgwM.lfl-7A.1		7A	wsnp_Ex_c24400_33645206	90.1804	84700389	IAAV4945	89.1703	80076096	BobWhite_c34551_714	91.6879	83542752	2.51769	-0.23	-1.53	1.24	1.51	-0.76	0.55	2	0	NA	0.000568645	9.67851e-05	0.00292928	0.000410919	4.01419	5.0491	4.57073	IBD/cov0/cov10	5.52	77.77	N
FT	Meta	FT_meta	QFtM.lfl-7A.1		7A	Tdurum_contig99143_205	96.8072	85205128	AX.95254511	87.6473	76419303	wsnp_Ku_c26530_36497050	98.8224	84772416	11.1751	-0.66	0.15	-0.58	-1.07	0.01	-0.1	-0.12	0	NA	3.18222e-05	1.23479e-06	3.14172e-06	0.000634894	5.90841	4.95876	4.16604	IBD/cov0/cov5/cov10	7.76	87.71	N
FFD	Meta	FFD_meta	QFfdM.lfl-7A.1		7A	AX.95157518	154.62	498593152	AX.94574860	146.005	114677460	BS00040590_51	161.31	511931149	15.3049	0	-0.02	-0.02	0.05	-0.01	0.05	0.06	0	NA	0.000786621	0.000218469	0.00161126	1.20396e-05	3.66061	5.28767	4.39458	IBD/cov0/cov10	5.08	70.95	Y
NISP	Meta	NISP_meta	QNispM.lfl-7A.1		7A	wsnp_CAP11_c651_429263	165.479	225358093	AX.94634237	157.713	193562108	Kukri_c39894_178	167.991	232593112	10.278	-0.41	-0.33	0.12	-0.1	0.1	0.08	-0.05	0	2.43542e-08	3.16102e-06	1.31077e-06	2.32461e-08	4.05679e-09	5.88247	4.87008	3.96979	IBS/IBD/cov0/cov5/cov10	7.73	57.32	Y
EW	Meta	EW_meta	QEwM.lfl-7A.1		7A	Kukri_rep_c70389_57	167.489	232588745	AX.94634237	157.713	193562108	RAC875_c1227_1098	171.889	582635999	14.176	0.36	0.23	0.05	0.28	0.01	0.28	0.15	0	7.78591e-05	2.30685e-05	1.78333e-06	3.8047e-08	2.62499e-05	5.74877	4.66323	4.15782	IBS/IBD/cov0/cov5/cov10	7.55	67.79	Y
NS/NE	Meta	NS/NE_meta	QNsneM.lfl-7A.1		7A	Kukri_c39894_178	167.991	232593112	AX.94634237	157.713	193562108	Kukri_c39894_178	167.991	232593112	10.278	3.96	3.76	-1.83	2.94	0.41	3.44	0.78	0	0.000264638	0.000523902	0.000136265	0.27625	0.0403328	3.86562	5.24784	4.12896	IBS/IBD/cov0	5.33	68.91	Y
NS/NE	Meta	NS/NE_meta	QNsneM.lfl-7A.2		7A	TA006231.0789	279.337	650626906	wsnp_Ku_c1552_3060297	277.295	645945049	AX.94463677	297.009	652759436	19.7134	3.6	0.42	2.18	6.6	1.97	5.3	2	0	NA	3.3759e-05	3.08376e-06	0.0221331	0.0331273	5.51092	5.24784	4.12896	IBD/cov0	7.3	68.91	N
NFSP	Meta	NFSP_meta	QNfspM.lfl-7A.1	QMtqtl.lfl-7A.1	7A	wsnp_JD_c20555_18262317	320.476	674276906	wsnp_BQ160404A_Ta_1_1	313.326	660464836	RAC875_c1834_2299	328.144	675506592	14.8185	1.42	-0.02	-0.28	-0.61	1.37	1.13	1.16	0	2.2e-16	1.23376e-13	1.61528e-52	5.76793e-69	1.21292e-75	51.7918	5.547	4.39765	IBS/IBD/cov0/cov5/cov10	39.21	88.11	N
totNSP	Meta	totNSP_meta	QTotnspM.lfl-7A.1	QMtqtl.lfl-7A.1	7A	wsnp_JD_c20555_18262317	320.476	674276906	wsnp_BQ160404A_Ta_1_1	313.326	660464836	RAC875_c1834_2299	328.144	675506592	14.8185	1.84	-0.19	-0.39	-0.89	2.01	1.62	1.72	0	2.2e-16	2.2e-16	5.4849e-78	1.63123e-106	7.15661e-126	77.2608	5.33295	4.72961	IBS/IBD/cov0/cov5/cov10	48.67	90.06	N
NS/NE	Meta	NS/NE_meta	QNsneM.lfl-7A.3		7A	Excalibur_c113078_320	331.211	688967553	wsnp_Ku_c44760_51961180	330.709	688966586	wsnp_Ex_c22547_31738007	339.885	694546597	9.17663	-2.03	1.99	3.53	5.77	3.64	5.54	4.07	0	0.000137137	0.000143519	1.59268e-05	5.05619e-08	5.94007e-07	4.79787	5.24784	4.12896	IBS/IBD/cov0/cov5/cov10	6.47	68.91	N
EL	Meta	EL_meta	QElM.lfl-7A.1		7A	BS00065529_51	332.221	689260146	tplb0045p11_893	323.04	675235632	wsnp_Ex_c22547_31738007	339.885	694546597	16.8451	-0.95	0.15	0.07	0.12	0.43	-0.3	0.15	0	4.6433e-07	3.50737e-10	5.312e-11	1.33544e-07	5.69847e-08	10.2747	5.13841	4.4757	IBS/IBD/cov0/cov5/cov10	12.33	88.98	N
NFSP	Meta	NFSP_meta	QNfspM.lfl-7A.2		7A	AX.94567789	387.608	NA	Excalibur_c6101_608	383.551	721174928	AX.94728425	389.649	736437549	6.09737	2.47	1.38	1.13	1.66	1.26	1.56	1.54	0	NA	0.00136145	1.09814e-05	0.00588359	0.281718	4.95934	5.547	4.39765	IBD/cov0	6.6	88.11	N
NFSP	Meta	NFSP_meta	QNfspM.lfl-7B.1	QMtqtl.lfl-7B.1	7B	AX.94949800	144.492	651340615	Excalibur_c21739_688	134.74	632491848	AX.94698036	154.343	648775308	19.603	-0.52	-0.7	-0.7	1.06	-1.29	0.05	-0.12	0	1.61967e-07	9.21625e-05	4.61993e-05	2.14797e-08	2.05802e-08	4.33536	5.547	4.39765	IBS/IBD/cov0/cov5/cov10	6.02	88.11	N
totNSP	Meta	totNSP_meta	QTotnspM.lfl-7B.1	QMtqtl.lfl-7B.1	7B	AX.94949800	144.492	651340580	Excalibur_c21739_688	134.74	632491848	AX.94698036	154.343	68890966	19.603	-0.26	-0.47	-0.63	0.86	-0.16	0.79	-0.07	0	1.85399e-07	3.19652e-05	1.05149e-05	6.87228e-14	1.2176e-17	4.9782	5.33295	4.72961	IBS/IBD/cov0/cov5/cov10	6.68	90.06	N
EL	Meta	EL_meta	QElM.lfl-7B.1		7B	AX.94807792	198.781	651340580	Kukri_c10430_642	198.278	693400973	IACX1897	206.946	700393958	8.6679	-0.3	0.35	0.44	0.13	0.22	0.16	0.31	0	0.00105776	0.00015264	0.000146401	0.000716115	0.00125458	3.83446	5.13841	4.4757	IBS/IBD/cov0/cov5/cov10	5.02	88.98	N
NS/NE	Meta	NS/NE_meta	QNsneM.lfl-7D.1		7D	BS00110642_51	18.6301	15322747	BS00022449_51	11.94	Un	BobWhite_c8454_782	24.2098	16154786	12.2698	-8.91	-3.45	6.74	NA	3.4	0.43	1.82	0	0.000210972	3.79564e-06	5.36825e-08	5.9099e-06	0.000147925	7.27017	5.24784	4.12896	IBS/IBD/cov0/cov5/cov10	8.96	68.91	N

## Sheet: Legend
Supplementary Table 6. Summary of all quantitative trait loci (QTL) identified in the three field trials undertaken: two trials in the United Kingdom in 2017 and 2018 (UK17 and UK18) and one trial in Germany in 2018 (DE18), as well as in the meta-analysis (Meta). The QTLs reported are based on the results of interval mapping (IM), with QTL intervals determined based on the results of composite in…
