# Supplementary material for: Identification of eight QTL controlling multiple yield components in a German multi-parental wheat population, including Rht24, WAPO-A1, WAPO-B1 and genetic loci on chromosomes 5A and 6A
Source: Theor Appl Genet. 2021 Mar 12;134(5):1435–54. doi: 10.1007/s00122-021-03781-7 (PMC8081691; doi:10.1007/s00122-021-03781-7)
Supplement: Supplementary file 15 — Supplementary Table 8. Summary of DNA variants in and around WAPO-A1 and WAPO-B1 in 23 hexaploid wheat lines. The positions of DNA variants are relative to the beginning of the start codon in the wheat reference genome assembly (RefSeq v1.0. IWGSC 2018) and the corresponding gene models (build Refseq v1.2), generated in the variety Chinese Spring. Data for 15 wheat lines were extracted from the genome assemblies published by Walkowiak et al. (2020) and generated within the 10 Plus Wheat Genomes Project (10PWG). Line PI190962 is an accession of hexaploid spelt wheat (Triticum aestivum ssp. spelta), all other lines are hexaploid bread wheat lines. For the 10PWG lines, the genomic sequences extracted included 1,000 bp up- and down-stream of the start and stop codons, respectively. Where DNA variants in the 10PWG lines and Chinese Spring could not be called due to assembly gaps, this is indicated in the table by ‘N’. For the BMWpop founder WAPO-A1 and WAPO-B1 genomic sequences generated in this study (GenBank accessions MW366865 to MW366879), variant sites located outside of the regions we sequenced are indicated as ‘N’. The effects of DNA variants on the predicted WAPO proteins are indicated. Syn = synonymous substitution; FS, stop (frame-shift followed by a premature stop codon); N/A = not applicable. WAPO-A1 and WAPO-B1 haplotype designations are indicated. *For the BMWpop founders, haplotypes are assigned based on the 1,719 bp and 1,893 bp regions sequenced for WAPO-A1 and WAPO-B1, respectively. The variety Julius is included twice in the tables: the first entry is from the 10PWG collection, while the second is the accession used in the construction of the BMWpop (listed here as Julius_BMW). (A) WAPO-A1. (B) WAPO-B1. As Chinese Spring contained a region of missing sequence in 5’ region upstream of the WAPO-B1 start codon (located immediately adjacent to a (CT)n microsatellite repeat), we extracted just 444 bp of the upstream region. Using the three primer combinatio [file 122_2021_3781_MOESM15_ESM.xlsx]

## Sheet: Supplementary Table 8a
			WAPO-B1 region	5' region	5' region	5' region	5' region	5' region	5' region	5' region	5' region	5' region	Exon 1	Exon 1	Intron 1	Intron 1	Exon 2	Exon 2	3' region	3' region	3' region	3' region	3' region	3' region
			DNA variant	12bp In-1000 to -989/Del	2bp In -892 to -891/Del	116bp In -599 to -484/Del	C-483/A	A-460/G	C-375/G	G-244/A	G-143/A	T-134/G	T+140/G	C+397/T	C+787/T	C+842/T	C+974/G	G+1284/A	G+1463/C	G+1605/T	T+1616/A	T+1624/C	C+1663/G	AIn+2211/Del
			Effect on protein	N/A	N/A	N/A	N/A	N/A	N/A	N/A	N/A	N/A	F47/C	Syn	N/A	N/A	Syn	D384/N	N/A	N/A	N/A	N/A	N/A	N/A
Variety	Collection	QTotnsp.lfl-7A.1 allele	Haplotype	Variant 1	Variant 2	Variant 3	Variant 4	Variant 5	Variant 6	Variant 7	Variant 8	Variant 9	Variant 10	Variant 11	Variant 12	Variant 13	Variant 14	Variant 15	Variant 16	Variant 17	Variant 18	Variant 19	Variant 20	Variant 21
Chinese Spring	Reference		WAPO-A1.hap4	Ins	Ins GC	Ins	C	A	C	G	G	T	T	C	C	C	C	G	G	G	T	T	C	Ins
CDC Stanley	10PWG		WAPO-A1.hap2	Ins	Ins GC	Ins	C	A	G	G	G	T	T	C	C	C	C	G	G	G	T	T	C	Ins
Claire	10PWG		WAPO-A1.hap2	Ins	Ins GC	Ins	C	A	G	G	G	T	T	C	C	C	C	G	G	G	T	T	C	Ins
Mace	10PWG		WAPO-A1.hap2	Ins	Ins GC	Ins	C	A	G	G	G	T	T	C	C	C	C	G	G	G	T	T	C	Ins
Norin 61	10PWG		WAPO-A1.hap2	Ins	Ins GC	Ins	C	A	G	G	G	T	T	C	C	C	C	G	G	G	T	T	C	Ins
Weebill 1	10PWG		WAPO-A1.hap2	Ins	Ins GC	Ins	C	A	G	G	G	T	T	C	C	C	C	G	G	G	T	T	C	Ins
PI190962	10PWG		WAPO-A1.hap5	Del	Ins AC	Ins	C	G	G	A	G	G	G	T	T	T	G	G	G	G	T	T	G	Ins
ArinaLrFor	10PWG		WAPO-A1.hap1	Ins	Del	Del	A	G	G	A	G	G	G	C	C	T	C	A	C	T	A	C	C	Del
Cadenza	10PWG		WAPO-A1.hap1	Ins	Del	Del	A	G	G	A	G	G	G	C	C	T	C	A	C	T	A	C	C	Del
CDC Landmark	10PWG		WAPO-A1.hap1	Ins	Del	Del	A	G	G	A	G	G	G	C	C	T	C	A	C	T	A	C	C	N
Jagger	10PWG		WAPO-A1.hap1	Ins	Del	Del	A	G	G	A	G	G	G	C	C	T	C	A	C	T	A	C	C	Del
LongReach Lancer	10PWG		WAPO-A1.hap1	Ins	Del	Del	A	G	G	A	G	G	G	C	C	T	C	A	C	T	A	C	C	Del
Paragon	10PWG		WAPO-A1.hap1	Ins	Del	Del	A	G	G	A	G	G	G	C	C	T	C	A	C	T	A	C	C	Del
Robigus	10PWG		WAPO-A1.hap1	Ins	Del	Del	A	G	G	A	G	G	G	C	C	T	C	A	C	T	A	C	C	Del
Julius	10PWG		WAPO-A1.hap6	Ins	Del	Del	A	G	G	A	A	G	G	C	C	T	C	A	C	T	A	C	C	Del
SY Matis	10PWG		WAPO-A1.hap6	Ins	Del	Del	A	G	G	A	A	G	G	C	C	T	C	A	C	T	A	C	C	Del
Bussard	BMWpop	High	WAPO-A1.hap2*	N	N	N	N	N	N	N	N	N	T	C	C	C	C	G	G	G	T	T	C	N
Event	BMWpop	High	WAPO-A1.hap2*	N	N	N	N	N	N	N	N	N	T	C	C	C	C	G	G	G	T	T	C	N
Format	BMWpop	High	WAPO-A1.hap2*	N	N	N	N	N	N	N	N	N	T	C	C	C	C	G	G	G	T	T	C	N
Potenzial	BMWpop	High	WAPO-A1.hap2*	N	N	N	N	N	N	N	N	N	T	C	C	C	C	G	G	G	T	T	C	N
Ambition	BMWpop	Low	WAPO-A1.hap1*	N	N	N	N	N	N	N	N	N	G	C	C	T	C	A	C	T	A	C	C	N
BAYP4535	BMWpop	Low	WAPO-A1.hap1*	N	N	N	N	N	N	N	N	N	G	C	C	T	C	A	C	T	A	C	C	N
Firl3565	BMWpop	Low	WAPO-A1.hap1*	N	N	N	N	N	N	N	N	N	G	C	C	T	C	A	C	T	A	C	C	N
Julius_BMW	BMWpop	Low	WAPO-A1.hap1*	N	N	N	N	N	N	N	N	N	G	C	C	T	C	A	C	T	A	C	C	N

## Sheet: Supplementary Table 8b
			WAPO-B1 region	5' region	5' region	Exon 1	Exon 1	Exon 1	Exon 1	Exon 1	Exon 1	Exon 1	Intron 1	3' region	3' region	3' region	3' region	3' region	3' region	3' region
			DNA variant	T-404/A	A-399/G	A+87/T	In+90-94/Del	A+140/G	G+427/A	G+517/T	C+594/G	G+762/A	C+953/A	T+1813/C	G+2108/C	A+2109/C	T+2681/A	C+2341/G	A+2500/C	G+2534/A
			Effect on protein	N/A	N/A	Syn	FS, stop	H47/R$	$	A173/S$	Syn	Syn	N/A	N/A	N/A	N/A	N/A	N/A	N/A	N/A
Variety	Collection	QTotnsp.lfl-7B.1 allele	Haplotype	Variant 1	Variant 2	Variant 3	Variant 4	Variant 5	Variant 6	Variant 7	Variant 8	Variant 9	Variant 10	Variant 11	Variant 12	Variant 13	Variant 14	Variant 15	Variant 16	Variant 17
Chinese Spring	Reference	NA	WAPO-B1.h1	T	A	A	Ins	A	G	G	C	G	C	T	G	A	T	C	A	G
CDC Stanley	10PWG	NA	WAPO-B1.h1*	T	A	A	Ins	A	G	G	C	G	C	T	G	A	T	C	N	N
Julius	10PWG	NA	WAPO-B1.h1*	N	A	A	Ins	A	G	G	C	G	C	T	G	A	T	C	A	G
Cadenza	10PWG	NA	WAPO-B1.h1	T	A	A	Ins	A	G	G	C	G	C	T	G	A	T	C	A	G
Paragon	10PWG	NA	WAPO-B1.h1	T	A	A	Ins	A	G	G	C	G	C	T	G	A	T	C	A	G
Claire	10PWG	NA	WAPO-B1.h1	T	A	A	Ins	A	G	G	C	G	C	T	G	A	T	C	A	G
Jagger	10PWG	NA	WAPO-B1.h2	T	A	A	Ins	G	G	T	G	A	C	C	G	A	T	C	A	G
CDC Landmark	10PWG	NA	WAPO-B1.h2	T	A	A	Ins	G	G	T	G	A	C	C	G	A	T	C	A	G
Robigus	10PWG	NA	WAPO-B1.h2	T	A	A	Ins	G	G	T	G	A	C	C	G	A	T	C	A	G
SY Matis	10PWG	NA	WAPO-B1.h2	T	A	A	Ins	G	G	T	G	A	C	C	G	A	T	C	A	G
ArinaLrFor	10PWG	NA	WAPO-B1.h2	T	A	A	Ins	G	G	T	G	A	C	C	G	A	T	C	A	G
Norin61	10PWG	NA	WAPO-B1.h2	T	A	A	Ins	G	G	T	G	A	C	C	G	A	T	C	A	G
LongReach Lancer	10PWG	NA	WAPO-B1.h3	A	G	T	Del	A	A	T	C	G	A	T	C	C	A	G	C	A
Mace	10PWG	NA	WAPO-B1.h3	A	G	T	Del	A	A	T	C	G	A	T	C	C	A	G	C	A
Weebill1	10PWG	NA	WAPO-B1.h3	A	G	T	Del	A	A	T	C	G	A	T	C	C	A	G	C	A
PI190962	10PWG	NA	WAPO-B1.h3	A	G	T	Del	A	A	T	C	G	A	T	C	C	A	G	C	A
Ambition	BMWpop	Low	WAPO-B1.h1*	N	N	A	Ins	G	G	T	G	A	C	C	N	N	N	N	N	N
Firl3565	BMWpop	High	NA	N	N	NA	NA	NA	NA	NA	NA	NA	NA	NA	N	N	N	N	N	N
Bussard	BMWpop	Low	WAPO-B1.h1*	N	N	A	Ins	G	G	T	G	A	C	C	N	N	N	N	N	N
Event	BMWpop	Low	WAPO-B1.h1*	N	N	A	Ins	G	G	T	G	A	C	C	N	N	N	N	N	N
Format	BMWpop	Low	WAPO-B1.h1*	N	N	A	Ins	G	G	T	G	A	C	C	N	N	N	N	N	N
Julius_BMW	BMWpop	High	WAPO-B1.h2*	N	N	A	Ins	A	G	G	C	G	C	T	N	N	N	N	N	N
Potenzial	BMWpop	High	WAPO-B1.h2*	N	N	A	Ins	A	G	G	C	G	C	T	N	N	N	N	N	N
BAYP4535	BMWpop	Low	WAPO-B1.h1*	N	N	A	Ins	G	G	T	G	A	C	C	N	N	N	N	N	N

## Sheet: Legend
Supplementary Table 8. Summary of DNA variants in and around WAPO-A1 and WAPO-B1 in 23 hexaploid wheat lines. The positions of DNA variants are relative to the beginning of the start codon in the wheat reference genome assembly (RefSeq v1.0. IWGSC 2018) and the corresponding gene models (build Refseq v1.2), generated in the variety Chinese Spring. Data for 15 wheat lines were extracted from the g…
